# Supplementary material for: LMO3 reprograms visceral adipocyte metabolism during obesity
Source: J Mol Med (Berl). 2021 May 20;99(8):1151–71. doi: 10.1007/s00109-021-02089-9 (PMC8313462; doi:10.1007/s00109-021-02089-9)
Supplement: Supplementary file 7 — (XLSX 383 kb) [file 109_2021_2089_MOESM4_ESM.xlsx]

## Sheet: S1
Table S1. Transcriptome analysis of Ad-Lmo3 versus AdLacZ tranduced 3T3-l1 adipocytes
Gene Symbol	log2FoldChange (AdLmo3 vs AdLacZ)	raw P-value	adjusted P-value
Plcb2	1.82065	8.19973e-44	5.16993e-40
Thrsp	1.51967	3.89024e-54	4.9056e-50
Gm6484	1.3157	3.8718e-27	6.10293e-24
Retn	1.30633	3.77736e-39	1.58775e-35
Wfdc21	1.11401	9.02692e-16	2.58703e-13
Cndp1	1.0786	1.32309e-16	4.6345e-14
Pck1	1.07103	1.3189e-24	1.66314e-21
Pdzd2	1.06861	9.41814e-16	2.63917e-13
Mettl7b	1.06239	6.56247e-17	2.4339e-14
Orm3	1.04768	9.66549e-11	1.16078e-08
Fasn	1.02618	6.60932e-19	3.20552e-16
Scd1	1.02179	1.97961e-32	4.99259e-29
B3galt2	1.0192	7.76327e-24	8.15791e-21
Hp	1.01	3.62892e-21	2.69181e-18
Car3	1.00541	4.67189e-13	8.18229e-11
Pnpla3	1.00487	6.39268e-19	3.20552e-16
Igfals	0.983772	1.25412e-12	2.05382e-10
Smoc1	0.972443	1.07943e-10	1.28412e-08
Scn7a	0.969945	6.46126e-18	2.90987e-15
Arrdc4	0.964621	1.45437e-09	1.41074e-07
Adipoq	0.938757	6.88226e-18	2.9926e-15
Sult1a1	0.936455	1.63753e-17	6.66106e-15
A530016l24rik	0.936403	3.79152e-19	1.99213e-16
Siglec1	0.935063	2.36396e-16	7.64348e-14
Atp2b4	0.911459	6.52356e-20	4.11311e-17
Ces1d	0.909138	5.61722e-21	3.93518e-18
Agt	0.906101	2.94949e-14	6.19885e-12
Myh11	0.905809	2.85751e-10	3.16081e-08
Vnn3	0.905649	1.28761e-09	1.2685e-07
Lrtm1	0.884362	1.14465e-10	1.34898e-08
Rasd1	0.878207	2.1881e-07	1.27741e-05
Adcyap1r1	0.875225	2.05577e-08	1.61014e-06
Atp1a2	0.869619	3.46644e-27	6.10293e-24
Smyd1	0.866809	1.21669e-07	7.88991e-06
Ces1f	0.86431	2.07075e-21	1.74081e-18
Rgcc	0.854837	5.10378e-13	8.81626e-11
Rassf6	0.829742	1.94258e-10	2.20684e-08
Pygb	0.824775	1.25744e-23	1.21972e-20
Tst	0.824696	2.7658e-13	4.9824e-11
Mfng	0.817826	1.81403e-08	1.44778e-06
Adrb3	0.817178	1.59276e-06	7.60786e-05
Trf	0.807001	1.02385e-07	6.72432e-06
Ccnb1	0.806177	1.98413e-06	9.06517e-05
Gm5460	0.786755	4.46229e-06	0.000189459
Agpat2	0.777852	1.71472e-20	1.13803e-17
Nat1	0.776484	5.84126e-06	0.000232361
Orm1	0.771507	1.34179e-09	1.31162e-07
Sh3glb2	0.762644	3.04386e-17	1.19947e-14
Sbsn	0.762049	7.85542e-09	6.87895e-07
Cfd	0.753742	3.50101e-16	1.10369e-13
Greb1	0.74795	7.89999e-07	4.04955e-05
Aatk	0.747825	7.85906e-11	9.71596e-09
Impdh1	0.746107	2.22083e-13	4.05864e-11
Ncan	0.740385	1.4679e-05	0.000507129
Art3	0.736339	1.6295e-11	2.30877e-09
Fam71f1	0.734677	2.17432e-05	0.00071588
Dmtn	0.73059	3.36441e-15	8.48505e-13
Slc13a4	0.72657	1.59304e-08	1.30443e-06
Dennd2d	0.722961	1.14612e-08	9.82954e-07
Fam110c	0.721975	2.7317e-15	7.02995e-13
4931408d14rik	0.714599	4.02034e-08	2.91359e-06
Trabd2b	0.711579	3.64739e-11	4.99931e-09
Apmap	0.709829	1.36097e-19	7.46169e-17
Lrg1	0.709302	3.17389e-06	0.000139751
Sgcd	0.708042	4.41019e-15	1.04929e-12
Pemt	0.705774	8.92103e-11	1.08626e-08
Net1	0.703626	2.44411e-10	2.72746e-08
Car5b	0.701914	2.98952e-21	2.35612e-18
Mapk6	0.701786	1.04709e-16	3.77253e-14
C3	0.697814	3.08582e-13	5.48058e-11
Ppargc1b	0.697446	4.57327e-06	0.00019352
Slc36a2	0.696256	2.03833e-15	5.4688e-13
Adamts15	0.692593	9.45059e-14	1.86206e-11
Kcnh4	0.682544	7.91148e-05	0.00216407
Angptl1	0.681146	7.85953e-05	0.00215923
Dock11	0.680206	6.17104e-10	6.43114e-08
Slc25a10	0.676931	8.35813e-16	2.45107e-13
Hmga2-Ps1	0.675655	1.2499e-05	0.000443979
Slc19a1	0.674143	5.84369e-15	1.36461e-12
Gnb5	0.669571	1.96527e-14	4.27276e-12
Aoc3	0.667069	5.47571e-10	5.80241e-08
Cnnm2	0.66618	1.05799e-15	2.90028e-13
Cidec	0.665516	2.99755e-23	2.69994e-20
Tmprss6	0.660506	0.000123944	0.00312587
Pla2g16	0.656931	3.68489e-10	3.97149e-08
Adck3	0.655219	5.60151e-09	5.08165e-07
Dgat1	0.654665	4.18558e-15	1.015e-12
Emp1	0.653363	4.10195e-17	1.56744e-14
Spry4	0.653103	1.17661e-09	1.16827e-07
2010003k11rik	0.651125	3.0492e-09	2.86943e-07
Mrap	0.646548	2.46653e-18	1.15196e-15
Mmp9	0.645524	4.67748e-07	2.56448e-05
Ntn3	0.64457	6.24961e-08	4.26844e-06
Col5a3	0.643348	1.00154e-12	1.66177e-10
Chil1	0.643309	0.00010494	0.00275266
Eif4ebp1	0.641413	2.76848e-14	5.91705e-12
Sctr	0.640544	2.18662e-07	1.27741e-05
Fn3k	0.638372	0.000193292	0.00451173
Poln	0.6366	8.91834e-08	5.91896e-06
4632428n05rik	0.63359	2.22877e-06	0.000100017
Aw112010	0.633058	1.74262e-05	0.00059225
Hivep3	0.632505	7.44698e-07	3.87949e-05
Il17re	0.623232	9.23422e-05	0.0024828
Adig	0.619632	1.96419e-13	3.69678e-11
Cdip1	0.618989	7.14339e-16	2.14472e-13
Cacng7	0.616549	5.10115e-07	2.73726e-05
Abhd3	0.614176	8.72063e-07	4.41635e-05
Bcl2l10	0.611329	0.00035851	0.00751853
Ugt1a6b	0.606288	3.23998e-06	0.000140883
Gdf5	0.603958	5.34909e-08	3.78673e-06
Serpina3c	0.601034	2.30241e-08	1.78119e-06
Smim5	0.599949	0.000396273	0.00813845
Mki67	0.597677	0.00019465	0.00452867
Bcar3	0.597062	3.41962e-12	5.39018e-10
Tmem120a	0.596881	1.05729e-08	9.13179e-07
Tshr	0.596417	6.65457e-07	3.49642e-05
Als2cr12	0.59437	0.000179996	0.00428254
Phlda3	0.593302	4.17022e-15	1.015e-12
Nos3	0.59276	5.10878e-05	0.00150167
Hacd4	0.591711	0.000119359	0.00303451
Sugct	0.589955	1.32271e-06	6.49001e-05
Mgst3	0.589809	2.93407e-10	3.21728e-08
Irf4	0.589689	0.000647991	0.0119461
H2-Dmb1	0.589543	6.74466e-06	0.00026089
Ucp3	0.587325	3.75212e-08	2.75083e-06
Bub1	0.585526	0.000623398	0.0115604
Acss2	0.583305	1.49864e-07	9.49638e-06
Inca1	0.581452	5.57263e-08	3.88237e-06
Ltbp2	0.581134	1.4242e-08	1.1738e-06
Arl4a	0.578465	5.90654e-10	6.20679e-08
Dusp4	0.576331	3.42886e-06	0.000148584
Ltc4s	0.574722	6.28622e-12	9.43682e-10
Galnt12	0.573914	0.000706487	0.0127451
Atp6v0e2	0.573261	3.80159e-07	2.12115e-05
Phkg1	0.572816	4.3033e-05	0.0012982
Fabp4	0.572237	2.40891e-10	2.71218e-08
Kif23	0.571951	0.000950996	0.016338
St3gal6	0.571705	0.000192763	0.00450973
Hcar2	0.569252	1.38396e-05	0.000482091
Trim14	0.567142	0.000369392	0.00768652
Slc5a6	0.566293	6.9675e-12	1.01735e-09
Foxs1	0.565562	0.000170248	0.00409699
Lppr3	0.565248	0.000453914	0.00904243
Azin2	0.55984	1.80591e-08	1.44778e-06
Col8a1	0.559515	0.000240133	0.00538803
Naaa	0.557739	3.05949e-07	1.74571e-05
Chn1	0.557569	0.000192639	0.00450973
Tmem120b	0.557482	1.88647e-08	1.48678e-06
Podn	0.556735	6.04562e-05	0.00173657
Cd1d1	0.554142	3.23433e-06	0.000140883
Camsap3	0.552541	3.28163e-07	1.85567e-05
Cebpa	0.5524	8.95881e-11	1.08626e-08
Flrt3	0.552123	1.13648e-05	0.000414191
Lipe	0.550614	1.51535e-09	1.45867e-07
Lpin1	0.549794	6.26219e-08	4.26844e-06
Lgals12	0.548264	1.8262e-06	8.52902e-05
Vwa1	0.546488	0.000971281	0.0165512
Mc2r	0.546328	0.000478725	0.00941543
Pmepa1	0.545186	1.16089e-08	9.82954e-07
Pnpla2	0.544878	5.54352e-14	1.14596e-11
Acsl1	0.544542	7.4298e-14	1.48714e-11
Hsd3b7	0.543832	1.2943e-08	1.08087e-06
Mcam	0.542142	3.17015e-08	2.39375e-06
Nav1	0.541498	2.06535e-06	9.36838e-05
Adamts9	0.540872	6.90188e-07	3.61132e-05
Apoc4	0.538651	0.000953985	0.0163448
Pomgnt2	0.538528	7.6073e-07	3.93148e-05
Angptl2	0.538154	3.56036e-08	2.64095e-06
Entpd6	0.53527	5.4429e-11	7.07577e-09
Ptch2	0.533991	0.00203281	0.0289647
Mob3b	0.533085	0.000347518	0.00734038
Prtn3	0.531761	0.00125185	0.020239
Anxa8	0.531028	0.0020191	0.0289328
Mgst2	0.530797	5.95291e-06	0.000236057
Echdc3	0.530531	4.19325e-11	5.62521e-09
Ptprn	0.530212	0.00213051	0.0300579
Fam69b	0.529943	1.61655e-06	7.69234e-05
Car2	0.528987	0.000234926	0.00529004
Ly6h	0.528583	0.00140394	0.0221851
Nog	0.527348	3.76418e-05	0.00116055
Pcyt1b	0.526471	0.000188219	0.00443634
Klf10	0.52636	0.000211936	0.00484729
Ccna2	0.52547	0.00152645	0.0236178
Pqlc3	0.525139	5.743e-07	3.05566e-05
Fsd2	0.525032	0.000114769	0.00292962
Acly	0.524914	1.0439e-05	0.000383779
Rdh12	0.524753	0.00237802	0.032559
Sh3pxd2a	0.524538	1.14172e-09	1.14262e-07
Ereg	0.522964	0.00159067	0.0242837
Plin1	0.521885	3.5227e-09	3.29046e-07
2006-09-01	0.520938	4.61103e-06	0.000194417
Glis3	0.520606	2.56199e-08	1.95798e-06
Hsd11b1	0.520597	0.00233796	0.0321853
Uck1	0.519346	6.74767e-05	0.00189907
Cbr3	0.518942	1.83668e-06	8.54632e-05
Gchfr	0.517686	9.53931e-05	0.00255394
Ldb3	0.516529	2.73357e-05	0.000872668
Ccl5	0.516314	0.00285165	0.0369952
Hmga2	0.515071	0.00119484	0.0195705
Prlr	0.514995	1.99654e-06	9.08894e-05
Apcdd1	0.514885	6.62408e-07	3.49496e-05
Disp2	0.51355	0.000212379	0.00484729
Tbc1d16	0.513501	6.6637e-09	5.91755e-07
Hipk2	0.512218	1.13481e-06	5.61175e-05
Mvd	0.512107	1.47212e-07	9.42305e-06
Gpt	0.511262	4.88088e-11	6.41124e-09
Cav1	0.508638	9.78525e-09	8.5098e-07
Acat2	0.508124	3.16072e-07	1.79535e-05
Grem2	0.507183	9.71787e-06	0.000362551
Fam73b	0.507123	5.47447e-09	5.0024e-07
Kntc1	0.504317	0.00254196	0.0344013
Akr7a5	0.503863	6.11495e-11	7.86831e-09
Aspm	0.50213	0.00366327	0.044078
Endog	0.499843	0.000254863	0.00567813
Cenpa	0.499124	0.00297541	0.0381688
Ankrd35	0.498457	0.00388069	0.0460353
Zc3h12a	0.496932	1.76529e-05	0.00059679
Hip1	0.496748	2.62436e-07	1.50424e-05
Cxcl5	0.496055	0.000108409	0.00279559
Slc16a4	0.495592	0.0033175	0.0414605
Pcx	0.494948	2.33547e-12	3.77567e-10
Prr11	0.494776	0.00183389	0.0268276
Cemip	0.494685	0.0038744	0.0460353
Scarb1	0.494051	2.01264e-07	1.19714e-05
Prr5	0.493724	1.91755e-06	8.85726e-05
Ccdc80	0.493604	6.77736e-05	0.00189917
Gpd1	0.492878	4.23657e-08	3.05275e-06
Aqp5	0.492531	0.00424692	0.0491822
Pomt1	0.490619	7.33436e-10	7.51921e-08
Ctdspl	0.490417	1.16359e-10	1.3586e-08
Igf1	0.490211	7.47594e-07	3.87949e-05
Fam83a	0.48989	2.05692e-05	0.000682883
Fgfr1	0.489734	9.98577e-13	1.66177e-10
Aifm2	0.489475	3.07591e-08	2.33658e-06
Syn2	0.489383	4.35534e-05	0.00131076
Igfbp3	0.489073	1.37293e-05	0.000479573
Itgb2	0.488692	0.00382573	0.0456841
Fhl3	0.488553	0.000100247	0.0026613
Retsat	0.488539	3.15759e-10	3.43251e-08
Cyb5rl	0.488429	0.000126046	0.00315991
Fam20a	0.488335	0.00170667	0.0256466
Arid3a	0.48773	0.000900855	0.0156471
Ube2c	0.487458	0.00160511	0.0244449
Ghr	0.485744	1.79672e-06	8.42256e-05
Irs1	0.485742	4.64289e-05	0.00137757
Ccrn4l	0.48513	0.000310034	0.00667747
Spatc1	0.484757	0.00346737	0.0425327
Rorc	0.483678	0.000144637	0.00355938
Clmp	0.483317	1.19558e-08	1.00508e-06
Gbgt1	0.483309	0.000691507	0.0125466
Glul	0.482167	3.23733e-06	0.000140883
Id1	0.481897	0.000282872	0.0062035
Nrp1	0.481634	1.79381e-08	1.44778e-06
Lrpap1	0.481197	1.58145e-07	9.91615e-06
Fam83h	0.481172	0.000211532	0.00484729
Chst1	0.47874	4.48195e-05	0.00134246
Micall1	0.477198	9.23013e-08	6.09382e-06
Tab3	0.474794	1.62768e-07	1.00613e-05
Adgrg1	0.474152	5.68479e-07	3.03751e-05
Tm7sf2	0.474111	1.32854e-07	8.54739e-06
Slc25a19	0.473635	1.15929e-05	0.000420076
Kank1	0.473063	1.31113e-05	0.000460537
Hmmr	0.472732	0.00387791	0.0460353
Cxcl12	0.472218	0.00022983	0.00520315
Mfsd12	0.472037	1.64555e-07	1.01221e-05
Il15ra	0.469122	0.00037282	0.00773234
Abhd1	0.468434	6.53689e-06	0.000253631
Cfb	0.467883	0.00362357	0.0438404
Cib2	0.466516	3.54473e-07	1.98662e-05
Cxx1c	0.465914	1.66134e-06	7.87576e-05
Sparcl1	0.464392	4.21222e-05	0.00127991
Crat	0.460352	9.73608e-10	9.82176e-08
Mknk2	0.460055	2.18353e-07	1.27741e-05
Dbi	0.459326	3.91654e-08	2.85477e-06
Map1a	0.45892	7.89469e-07	4.04955e-05
Adam12	0.458913	1.78733e-08	1.44778e-06
Rhob	0.457516	1.83624e-08	1.45629e-06
Rdh11	0.456742	6.5608e-07	3.47612e-05
Mtus1	0.456397	8.83226e-07	4.45499e-05
Cygb	0.456278	0.00255477	0.0344095
Abca8a	0.45623	0.00125042	0.020239
Stx1b	0.455731	0.00220855	0.0307877
Tmem184b	0.455263	1.03399e-05	0.000381246
Sort1	0.455098	4.74966e-05	0.00140594
Sik2	0.454994	1.55325e-06	7.44733e-05
Slc7a6	0.451142	6.77116e-08	4.56601e-06
Tlcd1	0.451069	2.10773e-07	1.24781e-05
Pparg	0.449561	9.3869e-07	4.69718e-05
Trib1	0.449008	0.00127665	0.0205338
Gpx1	0.448951	4.25491e-07	2.35327e-05
Ai464131	0.448011	5.07032e-07	2.73234e-05
Trpt1	0.447875	4.63412e-05	0.00137757
N4bp3	0.447599	0.000671147	0.01223
Fbln1	0.446424	0.00366975	0.044114
Lfng	0.446382	0.00018192	0.00430397
Pde3b	0.445787	4.02898e-05	0.00123015
Rarres2	0.443663	5.50345e-06	0.00022172
6430571l13rik	0.439929	2.05836e-05	0.000682883
Jmjd8	0.439392	4.68209e-06	0.00019615
Apol6	0.439265	0.000227792	0.0051663
Slc25a25	0.438574	0.000140107	0.00346421
Tln2	0.438318	2.52299e-05	0.000819972
Clstn3	0.436158	0.00183165	0.0268265
Dst	0.434442	0.00118943	0.0195551
S100a13	0.433796	6.57591e-05	0.00186342
Osgin1	0.433492	0.00110609	0.0184007
Hebp1	0.43294	4.58414e-07	2.52428e-05
Isca1	0.432118	6.53765e-05	0.00185675
Met	0.431829	1.92082e-05	0.000644189
Irs2	0.431788	0.000317262	0.00676933
Pdf	0.430347	1.71227e-06	8.08679e-05
Sigmar1	0.430281	3.47739e-08	2.59466e-06
Cish	0.429914	0.00119179	0.0195683
Per2	0.429436	0.00220959	0.0307877
Hcar1	0.429284	0.000358934	0.00751853
Chsy1	0.428026	5.0101e-06	0.000203143
Shpk	0.427683	1.50051e-06	7.30555e-05
S100a1	0.427525	5.20553e-08	3.70857e-06
Pradc1	0.425606	1.84913e-05	0.000621801
Lnx2	0.42497	1.29857e-05	0.000457403
Nol3	0.423005	0.000510011	0.00984876
Lag3	0.422862	0.00363898	0.0439163
Rnf125	0.422796	0.000547764	0.0104183
Tubb2a	0.420278	0.00217606	0.0305569
Tmem53	0.419286	0.000132383	0.00329259
Amy1	0.418893	0.00424437	0.0491822
Rasl11b	0.418709	0.00314383	0.0398829
C8g	0.418605	0.000874448	0.0152514
Ltbp1	0.415944	0.000205262	0.00474057
Zfp703	0.415932	3.89409e-07	2.16319e-05
Gnpat	0.41552	9.12245e-07	4.58303e-05
Kcnk3	0.415094	0.000110898	0.00284811
Cers4	0.413494	0.00115597	0.0190796
Gamt	0.413391	4.87583e-05	0.00143991
Manba	0.412714	0.000175408	0.00419713
Hdac11	0.412141	0.00126355	0.0203751
Fam101b	0.411848	0.000659882	0.0120946
Pdk2	0.410012	1.52706e-06	7.40622e-05
Rnf144b	0.409332	0.000278934	0.0061385
Galm	0.409239	2.35576e-05	0.000771587
Myh10	0.407748	5.86473e-08	4.06342e-06
Iah1	0.406993	1.15046e-05	0.000418079
Fam213b	0.406852	0.000757225	0.0134867
Adam33	0.405506	0.00222169	0.0308881
D3ertd254e	0.405499	0.000103923	0.00273585
Lacc1	0.405441	0.00137468	0.0218316
Rai1	0.405227	9.36914e-05	0.00251372
Pacs1	0.405213	1.9575e-06	8.97601e-05
Adipor2	0.404964	6.06217e-06	0.000238632
Npas3	0.403933	0.00343943	0.0423371
Ptrf	0.402195	4.16121e-10	4.44685e-08
Inhbb	0.402	0.00283774	0.0368906
Marc2	0.401995	9.20051e-06	0.000347361
Wisp2	0.401259	0.000562046	0.0106099
Itgae	0.399836	0.00286795	0.0370921
Abcb9	0.399823	1.45316e-05	0.000503415
Gadd45g	0.399756	0.00158412	0.0242131
Dysf	0.399491	0.000538654	0.0103072
Pfkfb3	0.399131	2.51432e-06	0.000112034
Plin4	0.399027	0.000467576	0.00927064
Lrig1	0.398685	5.53894e-06	0.00022244
Nme3	0.398388	0.00254351	0.0344013
Adamts12	0.396808	2.39052e-06	0.000106895
Car13	0.393907	8.53927e-06	0.000323364
Hsd17b12	0.393552	2.57917e-05	0.000829678
Grhl1	0.393302	0.0022601	0.0312498
Fgfr2	0.393183	4.70848e-06	0.000196603
Trib2	0.392685	0.00165766	0.025124
Fads2	0.392265	1.29278e-05	0.000456638
Mcph1	0.391998	5.09159e-06	0.000205785
Aco1	0.389854	5.3753e-08	3.78673e-06
Thbd	0.389306	1.95652e-05	0.000654423
Gng7	0.387738	0.00103405	0.0174186
Ahnak	0.386705	0.000489192	0.00954909
Prps1	0.386149	0.0033891	0.0420635
Abhd15	0.385297	0.000193564	0.00451173
Fbxo45	0.384683	0.000300304	0.0065066
Rgl1	0.384215	6.06675e-06	0.000238632
Ece1	0.383963	1.05045e-05	0.000385064
Dpep1	0.383633	0.00217324	0.0305513
Hdhd3	0.382035	2.61336e-05	0.000838536
Col4a1	0.382023	1.77456e-06	8.34969e-05
Tnk2	0.381402	0.000181829	0.00430397
Phlda1	0.38124	0.00422264	0.0490308
Zfp672	0.380679	7.57828e-05	0.00209566
Igfbp7	0.379162	0.00220467	0.0307873
Hacd2	0.378481	1.65103e-05	0.000564212
Psma1	0.378391	0.000517594	0.00997991
Zdhhc12	0.378131	0.00171857	0.0257683
Rpia	0.377642	3.05559e-05	0.000965688
Soga1	0.377551	0.000153612	0.00374671
Sephs2	0.376874	1.95731e-06	8.97601e-05
Lnpep	0.376769	0.000568891	0.0106911
Mgll	0.376414	0.000274826	0.00605866
Slit3	0.375989	2.32911e-08	1.79086e-06
Garnl3	0.37508	0.00268893	0.0352468
Tiparp	0.374509	0.000811996	0.0143407
Lrp5	0.373761	0.00307224	0.0392115
Rbm47	0.373759	0.000501031	0.00973497
Spsb1	0.373343	9.6961e-05	0.00259042
Prelp	0.373109	3.48015e-06	0.000149777
Scp2	0.372221	4.83941e-06	0.000198133
Snrnp25	0.3722	0.00265709	0.0350658
Alms1	0.371851	0.00300173	0.0384673
Nfrkb	0.371551	0.000118214	0.00301146
C1rl	0.371328	6.76196e-05	0.00189907
Ganc	0.369862	6.0746e-06	0.000238632
Otx1	0.369861	0.00238823	0.0326085
Glipr2	0.369785	3.85573e-05	0.00118587
Serpina3n	0.369074	0.00154218	0.0237737
Xrcc3	0.36893	0.00163181	0.0247619
Unc119	0.368888	6.24378e-06	0.000243006
Hspg2	0.368856	0.000130131	0.00324941
Ctsb	0.36869	3.22967e-05	0.00101057
Sh3bp4	0.366962	0.000105848	0.00275266
Extl3	0.366315	4.96226e-06	0.000201852
Tle3	0.366242	0.00431362	0.049812
Dhcr7	0.365785	8.94279e-05	0.00241993
Insig1	0.365243	0.0004619	0.00917253
Pcdhgc3	0.36473	1.60333e-07	9.95963e-06
Rnpep	0.363699	8.6137e-05	0.00233589
Arhgap24	0.363446	0.000735639	0.013158
Taldo1	0.362882	2.00396e-07	1.19714e-05
Paqr4	0.362214	1.25937e-05	0.000446086
Tbc1d24	0.362211	0.000171948	0.00412218
Mst1	0.3614	0.00228361	0.0315059
Rffl	0.361374	0.000495	0.00963783
Nr1h3	0.361126	3.07806e-05	0.000970357
Ywhab	0.360772	4.41703e-05	0.00132616
Pmvk	0.360513	0.000364203	0.00759992
Utrn	0.360288	0.000686452	0.0124728
Nrg4	0.36002	0.0010091	0.0170802
Tspo	0.359973	0.000449623	0.0089996
Sncg	0.357096	0.00124193	0.0202074
Jade2	0.355604	0.000151671	0.00371372
Hsd17b7	0.355453	0.000171418	0.0041173
Ak2	0.35514	2.08677e-08	1.62433e-06
Emc9	0.354746	0.000359686	0.00752179
Hspa12a	0.35441	0.00181024	0.0266984
Ralgapa2	0.352801	9.23654e-06	0.00034768
Slc25a5	0.35231	6.10111e-05	0.00174852
Vegfb	0.352048	4.9203e-06	0.000200793
Rab3d	0.35192	0.000572764	0.0107479
Parp16	0.351731	0.00223959	0.0310343
Pla2g6	0.351228	1.23364e-05	0.00043944
Mpc2	0.350798	6.984e-05	0.00194841
Npc2	0.350009	0.00076693	0.0136403
1700037h04rik	0.348693	3.91351e-06	0.000167286
Mif4gd	0.34808	1.16935e-05	0.000422509
Por	0.348022	9.69616e-07	4.83275e-05
Col4a2	0.347981	8.09063e-06	0.00030916
Cdc25b	0.347498	0.00023125	0.00522593
Tmem159	0.347355	0.000372712	0.00773234
Tnxb	0.34729	0.000310309	0.00667747
Dtnbp1	0.346972	1.69212e-05	0.000576693
Khk	0.346819	0.00106603	0.0178522
Rnf141	0.345709	0.00409288	0.0479213
Arhgap29	0.344323	0.000157326	0.0038225
Sdpr	0.343577	0.00341114	0.0422124
Lbr	0.343207	0.000260846	0.00578079
Fam117a	0.342846	0.000123023	0.00310886
Ldlr	0.342734	5.52591e-05	0.001613
Lrp1	0.342169	0.00254325	0.0344013
Ctps2	0.341918	4.17078e-05	0.00127038
Fbn1	0.341308	0.00253137	0.0343601
Osbpl3	0.340521	0.002162	0.0304272
Pank3	0.338909	0.00336711	0.0418731
Bmper	0.338855	0.00200124	0.0287749
Bscl2	0.338763	0.000725337	0.0130292
Raf1	0.338444	2.85304e-05	0.000906218
Urgcp	0.338219	2.79793e-06	0.000123796
Bgn	0.335821	3.60116e-06	0.000154458
Ralgds	0.335423	0.000386884	0.00795859
Hdac9	0.334978	0.00280153	0.0365329
Slc25a1	0.334592	0.00102526	0.0173304
Plcd3	0.33433	0.00113046	0.0187567
Ppp2r1b	0.333457	0.000128827	0.00322324
G0s2	0.332935	0.00128913	0.0206555
Ebpl	0.332374	0.00326232	0.0410668
Rasa3	0.332155	0.000530815	0.0102036
H6pd	0.332078	0.000197136	0.00457805
Ppm1m	0.33172	6.86945e-05	0.00192071
Pim3	0.331677	0.000405704	0.0082782
Clip2	0.331128	0.00124625	0.0202255
Cav2	0.330634	0.00137682	0.0218316
Dhrs7b	0.330475	4.23341e-05	0.00128325
Adarb1	0.329254	0.000832926	0.0146081
Epb4.1l2	0.328593	4.78155e-06	0.000197044
Trak1	0.328433	5.15412e-05	0.00151148
Rad50	0.328368	3.15182e-05	0.000988669
Gstt3	0.327852	0.00196468	0.0283788
Mdh1	0.326864	0.000106267	0.00275727
Nav3	0.326817	0.00266351	0.0350658
Cpeb3	0.326761	0.00168993	0.025521
Abcc5	0.326759	0.0010602	0.0178017
Lgr4	0.326512	0.000853184	0.0149218
Nat8l	0.326401	0.00154163	0.0237737
Acad10	0.325045	0.000125463	0.00315157
Baiap2	0.324664	0.000533549	0.0102406
Prkag2	0.324386	0.000803155	0.0142399
Hs6st1	0.324285	6.73374e-05	0.00189907
Ncoa4	0.323471	0.000103907	0.00273585
Pitpnm2	0.323444	3.24942e-05	0.00101424
Rxra	0.322924	0.000200313	0.00464329
Adk	0.322643	0.000205891	0.0047464
Tmem43	0.322478	0.000480696	0.00941543
Cachd1	0.322185	0.00261102	0.0348044
Nsdhl	0.322072	0.000480851	0.00941543
Tubb4b	0.321879	1.64013e-05	0.000562012
Rnf24	0.321768	0.000219017	0.00497623
Steap4	0.321671	0.000344254	0.00729587
Irf2bp2	0.321273	0.00314299	0.0398829
Cltb	0.32109	0.000262374	0.00580445
Pxmp4	0.320261	2.03568e-05	0.000679098
Dlc1	0.320168	6.65815e-05	0.00188249
Arrb1	0.31963	0.00417937	0.0486922
Abi3bp	0.319465	0.000798955	0.0141899
Adhfe1	0.318529	0.00099812	0.0169627
Fam49b	0.318005	0.000144803	0.00355938
Coq10a	0.317171	0.00131388	0.0210255
Rreb1	0.317125	0.000557973	0.0105488
Ginm1	0.316233	5.98999e-05	0.00172451
Sema4b	0.31619	9.75524e-05	0.00260071
Acbd4	0.31528	2.95517e-05	0.000936299
Plcb1	0.315171	0.000461181	0.00917253
Ecm1	0.315078	0.00308709	0.0393611
Akt2	0.313956	6.4633e-05	0.00183978
Ppp2r4	0.313951	2.06327e-05	0.000682883
Fam210b	0.313343	0.00175474	0.0261552
Nfia	0.312634	0.000843377	0.0147708
Cyth1	0.312481	0.00202609	0.0289647
Man2a2	0.312428	1.49244e-05	0.000512796
Cd82	0.312056	0.000968315	0.0165453
Mpst	0.311918	0.000905548	0.015707
Csad	0.311049	8.27689e-05	0.00225425
Carhsp1	0.310905	0.000341378	0.00724709
Ppap2b	0.310537	0.00017004	0.00409699
Itsn1	0.31006	2.55777e-05	0.000824897
Echdc2	0.308003	0.000106561	0.00275922
Fgfrl1	0.307091	0.000105865	0.00275266
Obsl1	0.307059	0.00105507	0.0177392
Svep1	0.307032	0.00428882	0.049571
Ecsit	0.306407	0.000351169	0.00740509
Fam13a	0.305791	0.00383932	0.0457598
Elmsan1	0.304985	0.00188705	0.0275413
Dnm3os	0.303763	0.00207968	0.0294661
Sipa1l2	0.30336	0.00137369	0.0218316
Klhl7	0.301723	0.00151488	0.0235254
Map6	0.30069	0.00143887	0.0225567
Cry2	0.299964	0.000693431	0.0125635
Fam20c	0.299024	0.00131693	0.0210474
Rabepk	0.298855	0.00326645	0.0410668
Klb	0.298508	0.000353896	0.00743771
Phyh	0.297781	0.000121761	0.00308315
Aldh3b2	0.296748	0.00115585	0.0190796
Msra	0.296408	0.00335694	0.0418014
Rbpms2	0.294813	0.00315032	0.0399251
Naalad2	0.294638	0.00287912	0.0371754
Hmox2	0.294335	0.000379385	0.00785557
Tns1	0.294089	4.63045e-05	0.00137757
Camta2	0.293659	0.000471066	0.0093245
Arhgap23	0.292275	0.000451999	0.00901853
Hibadh	0.291632	7.43965e-05	0.00206185
Ppif	0.291561	0.00191714	0.0279482
Fabp5	0.291311	0.00103462	0.0174186
Znf512b	0.289833	0.000250095	0.00558178
Arsb	0.289814	0.000505194	0.0097707
Nckipsd	0.289509	0.0021918	0.0307096
1600014c10rik	0.289397	0.000284793	0.00622399
Pitpnm1	0.288887	0.00359028	0.043616
Tcaf1	0.288825	7.2707e-05	0.00202392
Glrx	0.288727	0.00169912	0.025629
Pex16	0.287718	0.000667792	0.0121865
Bpnt1	0.284314	0.00328589	0.041229
Cmip	0.284235	0.000642655	0.0118651
Mmab	0.283967	0.00122979	0.0200357
Fn3krp	0.283636	0.00387476	0.0460353
Fitm2	0.28356	5.2134e-05	0.00152531
Mocs1	0.28356	0.00265855	0.0350658
Fh1	0.283129	2.82599e-05	0.000899892
A430105i19rik	0.28204	0.00109766	0.0182847
Pik3r1	0.281682	0.00326413	0.0410668
L2hgdh	0.280032	0.00177409	0.0262883
Nit2	0.279166	0.0023894	0.0326085
C1rb	0.278405	0.00204224	0.0290663
Sgms2	0.277703	0.0040089	0.0471569
4931406c07rik	0.277631	0.000163515	0.00396525
Aqp7	0.276786	0.00256739	0.0344779
Mpc1	0.276508	0.00267995	0.0351657
Aldh6a1	0.275857	0.000415959	0.00847373
Tmem87b	0.274572	0.000316207	0.00675826
Sgsm2	0.274508	0.00200938	0.0288299
Tmem134	0.272855	0.000622574	0.0115604
Hn1	0.271603	0.00181497	0.0267369
Fam149a	0.271178	0.00262458	0.0349482
Ctsz	0.270069	0.000734654	0.013158
Fbxo9	0.269948	0.00175839	0.0261786
G3bp2	0.269461	0.000328543	0.00699818
Dolk	0.269278	0.000402176	0.00823286
Sh2b3	0.268328	0.00345632	0.0424798
Ywhag	0.267697	1.7731e-05	0.000597829
Zbtb7a	0.267309	0.00172267	0.0257991
Qsox1	0.265961	0.00158349	0.0242131
Pyroxd2	0.264023	0.0012821	0.0205942
Sod1	0.2637	0.00080403	0.0142399
Isoc2a	0.263414	0.00260849	0.0348044
Gsr	0.262119	0.00183169	0.0268265
Dag1	0.261218	0.00266872	0.0350658
Tbc1d4	0.260854	0.00141192	0.0222832
Cpt2	0.260409	0.000141605	0.0034944
Suox	0.259209	0.00363938	0.0439163
Spg21	0.259089	0.000212573	0.00484729
Prkar2b	0.258639	0.00142025	0.0223587
Acat1	0.258622	0.00196466	0.0283788
Tspan4	0.258551	0.00126214	0.0203751
Sfxn1	0.258537	0.000302183	0.00653607
Uap1	0.257588	0.00196905	0.0284092
Ipo9	0.256262	0.000699491	0.0126551
Iqsec1	0.255552	0.00055369	0.0105151
Osbpl1a	0.255297	0.000912532	0.0158064
Tmcc3	0.254793	0.00367382	0.0441208
Cpped1	0.253207	0.00176501	0.0262156
Alad	0.252578	0.000438714	0.00885149
Cisd1	0.252303	0.00136562	0.0217429
Dapk1	0.251413	0.00160385	0.0244449
Mavs	0.25129	0.00048208	0.00942486
Dtx2	0.250768	0.00107537	0.0179846
Col6a2	0.247112	0.00119503	0.0195705
Hagh	0.247022	0.000608568	0.0113186
Fam53b	0.246041	0.00236066	0.0324269
Sqrdl	0.246009	0.00292436	0.0376287
Atl2	0.244271	0.0034336	0.0423371
Etfb	0.243952	0.0017795	0.0263375
Adcy6	0.243645	0.00288323	0.0371754
Kank2	0.242469	0.00222477	0.0308968
Triobp	0.238774	0.00261065	0.0348044
Abhd16a	0.238116	0.00265444	0.0350658
Mmp19	0.237256	0.00112223	0.0186447
Hadh	0.23718	0.000238716	0.00536578
Tacc1	0.236463	0.00192899	0.0280236
Ei24	0.232777	0.00119933	0.0196154
Mrpl12	0.230942	0.00213099	0.0300579
Idh3a	0.229653	0.00155357	0.0238617
Sec24b	0.227533	0.00152297	0.0235929
Glb1	0.226072	0.00266002	0.0350658
Fam210a	0.223329	0.00142274	0.02237
Ext1	0.22274	0.00398849	0.0470925
Plxnd1	0.22192	0.00349559	0.0427914
Eci1	0.221673	0.00340559	0.0421851
Ano8	0.220214	0.00313191	0.0398829
Gaa	0.219451	0.002647	0.0350658
Ndufa8	0.219195	0.00411276	0.0480648
Bag1	0.217198	0.00329788	0.0412921
Epb4.1l1	0.215547	0.00219611	0.0307358
Ppp1r9b	0.215445	0.00245474	0.0334386
Ppp2r5d	0.210291	0.00324222	0.0408844
Apoc1	0.208836	0.00364828	0.0439817
Echs1	0.208327	0.00300981	0.0385317
Efr3a	0.20679	0.00281264	0.0366399
Tmem109	0.205515	0.00356979	0.0434508
Ehd2	0.203092	0.00250468	0.0340345
Nudt4	0.20074	0.00335803	0.0418014
Tnks1bp1	0.196573	0.0023677	0.0324883
Arhgdia	-0.191218	0.00387389	0.0460353
Gnb1	-0.193191	0.00330075	0.0412921
Copa	-0.193194	0.00259411	0.034723
Strap	-0.201162	0.00349865	0.0427914
Psat1	-0.202144	0.0025795	0.034567
Mesdc2	-0.202595	0.00400202	0.0471199
Riok3	-0.205298	0.00420413	0.0488609
Arf1	-0.205419	0.00234809	0.0322895
Ssr3	-0.205823	0.00344136	0.0423371
Wbp2	-0.205843	0.00342976	0.0423371
Wipi2	-0.206582	0.00266931	0.0350658
Ncaph2	-0.207169	0.00338672	0.0420635
Sf3b2	-0.211713	0.00151797	0.0235444
Brd7	-0.212024	0.00365419	0.0440108
Mcoln1	-0.213257	0.00354002	0.0432137
Ppib	-0.213933	0.00424738	0.0491822
Ccny	-0.217059	0.00375349	0.0449492
Ctdsp2	-0.217835	0.00143998	0.0225567
Rbbp4	-0.218026	0.00182802	0.0268265
Becn1	-0.218336	0.00405568	0.0476184
Lrpprc	-0.22008	0.00288035	0.0371754
B230219d22rik	-0.220851	0.00413188	0.0482435
Senp3	-0.222059	0.00322835	0.040791
Rnasek	-0.222153	0.00167935	0.0253916
Prkcsh	-0.222224	0.0007546	0.013459
Stt3a	-0.223682	0.00150783	0.0234737
Dctn2	-0.224177	0.00255957	0.0344095
Phf12	-0.224346	0.00394029	0.0466107
Eif5a	-0.227643	0.000922844	0.0159412
Tsn	-0.227678	0.00362613	0.0438404
Tmed7	-0.227805	0.00314224	0.0398829
Mlec	-0.228016	0.00397399	0.0469654
Cct2	-0.229232	0.00284943	0.0369952
Rala	-0.230386	0.00372432	0.0446423
Stk16	-0.230454	0.00254967	0.0344095
Micu1	-0.231698	0.00220227	0.0307873
Dcbld2	-0.231781	0.000681093	0.0123933
Cd2bp2	-0.232077	0.00272509	0.0356837
Hspe1	-0.232287	0.00141443	0.022295
Snrpd3	-0.238382	0.00361137	0.0437458
Hspd1	-0.239129	0.00276278	0.0361397
Ppp1r11	-0.239406	0.00321612	0.0406773
Cln8	-0.239626	0.00304764	0.0389369
Mia3	-0.240619	0.00142517	0.0223804
Tbrg1	-0.240752	0.00137811	0.0218316
Mcfd2	-0.240791	0.000436569	0.0088365
Clptm1l	-0.241155	0.00154546	0.0237952
Asna1	-0.242588	0.000547239	0.0104183
Neo1	-0.242983	0.00221754	0.0308644
Abcg2	-0.243232	0.00360066	0.043658
Eif4g2	-0.243515	0.00223658	0.0310267
Vps25	-0.243817	0.00292795	0.0376365
Ric8	-0.243914	0.00200964	0.0288299
Cdc42se1	-0.244909	0.00118685	0.019538
Eps8	-0.245347	0.00278872	0.0364411
Hnrnpab	-0.245424	0.00414009	0.0482946
Atp6v1g1	-0.245463	0.00197267	0.0284291
Tmem209	-0.246065	0.00246447	0.0335243
Cdk7	-0.247087	0.00203214	0.0289647
Tmem234	-0.247141	0.0038883	0.0460822
Mbd2	-0.247506	0.00157091	0.0240988
Tnrc18	-0.24854	0.0015021	0.0234135
Mrps23	-0.248848	0.00263071	0.0349734
Tmem183a	-0.249084	0.000667031	0.0121865
Arhgap1	-0.249543	0.00133601	0.0213255
Sgpl1	-0.24963	0.00207597	0.0294466
Unc50	-0.249752	0.00410334	0.0479992
Dym	-0.25008	0.00207262	0.0294466
Rnf167	-0.252153	0.00210412	0.0297455
Usf1	-0.254062	0.000810511	0.0143346
Nfe2l1	-0.25518	0.000557196	0.0105488
Cdk11b	-0.255273	0.000443049	0.00892467
Ctsl	-0.255815	0.00259665	0.034723
Pes1	-0.255842	0.000244749	0.00547213
Ttc17	-0.255978	0.00279496	0.036485
Leprotl1	-0.255979	0.00157319	0.0241043
Eif2s1	-0.256131	0.00285801	0.0370396
Ank	-0.256511	0.000952551	0.0163424
Mgea5	-0.256653	0.003999	0.0471199
Ppp1cb	-0.256663	0.000650338	0.0119545
Polr2j	-0.257821	0.00375808	0.0449615
Jade1	-0.258233	0.00108288	0.0180863
Ddx50	-0.25847	0.00106235	0.0178141
Tnpo3	-0.258725	0.000593026	0.0110622
Bnip2	-0.25893	0.000213091	0.00485031
Mbd1	-0.260184	0.00334581	0.0417316
Mkrn1	-0.261693	0.000831282	0.0145995
Esf1	-0.262017	0.0040821	0.0478395
Ftl1	-0.262833	0.00045185	0.00901853
Chmp6	-0.264108	0.00173578	0.0259339
Fam89b	-0.264864	0.00192573	0.0280236
Tusc2	-0.266226	0.000740542	0.013227
Pfn1	-0.266297	0.000480641	0.00941543
Ddx10	-0.267261	0.00358464	0.0435895
Sypl	-0.268552	0.000292325	0.00635556
Sugt1	-0.268679	0.00334188	0.0417239
Praf2	-0.26959	0.00342381	0.0423276
Lamp1	-0.270777	0.00233455	0.0321734
Cdk4	-0.272989	0.00297076	0.0381479
Serinc1	-0.273016	0.00224642	0.0310947
Plekha3	-0.273922	0.000872161	0.0152326
Nedd4l	-0.274282	0.00193301	0.0280497
Nr1d2	-0.274643	0.00350945	0.042882
Triap1	-0.274742	0.00187962	0.0274647
Cdipt	-0.274806	0.000242606	0.00543387
Eif1	-0.275616	0.000303792	0.00655962
Rbm8a	-0.275623	0.000472373	0.0093245
Polr3b	-0.276028	0.00346544	0.0425327
Rap1b	-0.276128	0.00166663	0.0252295
Puf60	-0.276198	0.000105872	0.00275266
Nacc2	-0.276406	0.000896272	0.015589
Os9	-0.277221	0.000113811	0.00291108
Rap2b	-0.277389	0.00128367	0.0205942
Elk1	-0.277943	0.000628526	0.0116384
Fkbp10	-0.278469	0.0015334	0.0236963
Zfp180	-0.279021	0.00399606	0.0471199
Aar2	-0.279409	0.00103402	0.0174186
Cdkn2aip	-0.279589	0.00317234	0.0401638
Amdhd2	-0.281519	0.00181773	0.0267417
Arl8b	-0.281907	0.00070488	0.0127343
Golt1b	-0.282831	0.000257732	0.00572183
Zfpl1	-0.283431	0.00122595	0.019999
Nrf1	-0.284452	0.00154841	0.0238115
Dnajb12	-0.285418	0.00172749	0.0258406
Eif2b2	-0.285619	0.000976529	0.0166181
Rnf7	-0.285806	0.000164168	0.00397344
Ccne1	-0.28597	0.00370649	0.0444708
Fnbp1l	-0.286051	0.00127153	0.0204776
Rab8b	-0.286643	0.00163154	0.0247619
Cfl1	-0.28724	3.56747e-05	0.00110802
Recql	-0.287546	0.00407893	0.0478395
Fahd1	-0.287628	0.00383183	0.0457137
Hsf2	-0.288267	0.00194774	0.0281986
Coq7	-0.288576	0.00115066	0.0190668
Cdk2ap2	-0.289061	0.00146314	0.0228911
Arpc5l	-0.290639	4.98096e-05	0.00146752
Serp1	-0.290645	0.000176177	0.00420229
Coasy	-0.291045	0.000190913	0.0044855
Dr1	-0.292177	0.0017503	0.0261198
Polr3f	-0.292748	0.00139156	0.0220171
Lsm14a	-0.293229	0.00176771	0.0262245
Slc33a1	-0.294504	0.00072274	0.0130011
Dnajc8	-0.296356	0.000105827	0.00275266
Tssc4	-0.296487	0.0013433	0.0214146
Banf1	-0.297283	0.000544618	0.0104055
Cpox	-0.297344	0.000934249	0.0161161
Sqstm1	-0.297853	5.75387e-05	0.00166606
Gmppb	-0.298491	0.00227919	0.0314793
Atp6v1b2	-0.301815	0.000448096	0.0089833
Tgoln1	-0.302518	0.000103396	0.00273338
Exosc1	-0.302644	0.00238912	0.0326085
Plekhm3	-0.302688	0.00170274	0.0256466
Uggt1	-0.303231	0.000201944	0.00467251
Atg13	-0.303862	0.000232131	0.00523645
Mcm7	-0.304395	0.00118536	0.019538
Sumo3	-0.304946	0.000535162	0.0102559
Dnaja3	-0.305199	0.000600144	0.0111785
Rnf185	-0.305417	0.000155684	0.00378991
N6amt1	-0.305449	0.00323928	0.0408844
Pwp2	-0.30573	0.00218003	0.0305786
F11r	-0.306503	0.00391153	0.046314
Atf4	-0.307156	0.0031362	0.0398829
Ssbp2	-0.307402	0.000285917	0.00623774
Rhot1	-0.308562	1.01643e-05	0.000376978
Lhfpl2	-0.308893	0.000590344	0.0110285
Rbm28	-0.309074	0.000207629	0.00477774
Xrcc1	-0.311317	0.00147118	0.0229883
Abhd6	-0.312841	0.00207507	0.0294466
Gsto1	-0.312853	0.000287166	0.00625417
Bc003965	-0.314527	9.12645e-05	0.00245907
Nosip	-0.314934	0.000971252	0.0165512
Ppapdc1b	-0.316003	0.000100682	0.00266724
Acaa2	-0.317414	0.00115405	0.0190796
Bok	-0.317671	0.00179279	0.026503
Aars	-0.317759	0.000381606	0.0078886
Supt4a	-0.317916	0.000652342	0.0119738
Ciapin1	-0.318312	0.00151265	0.0235197
Ermp1	-0.319096	0.000124958	0.00314514
Agap1	-0.319604	0.00380567	0.0454877
Amotl1	-0.319958	3.88819e-05	0.00119295
Smim10l1	-0.323193	6.11333e-06	0.000239407
Mrpl22	-0.323476	0.000418037	0.00849921
Dse	-0.323662	3.1807e-06	0.000139751
Ppp1r21	-0.325419	5.55206e-05	0.00161689
Xpot	-0.327179	7.7887e-05	0.00214914
Stard3	-0.327563	0.000565594	0.0106609
Tmbim6	-0.328176	2.09576e-05	0.000691819
Sirpa	-0.328293	0.00192781	0.0280236
Spcs3	-0.328833	5.62502e-05	0.00163436
Sat1	-0.329056	0.000444352	0.00893665
Gars	-0.329154	7.96149e-07	4.06455e-05
Ttc23	-0.33014	0.000820323	0.0144473
Sesn2	-0.330771	0.000445377	0.008943
Afap1l2	-0.331683	0.00355433	0.0433463
Pnrc2	-0.332442	9.88023e-05	0.00262847
Tspan17	-0.333081	0.00359501	0.0436315
Rcc2	-0.334872	4.27929e-05	0.00129405
Clcn3	-0.335076	1.19125e-05	0.000427967
Morf4l2	-0.335287	7.23353e-06	0.000278094
Slc40a1	-0.335746	0.00162507	0.024719
Gtf2ird1	-0.336814	0.000581335	0.0108925
Syvn1	-0.33745	6.27548e-05	0.00179442
Atf5	-0.338116	0.000733364	0.0131547
Gtpbp2	-0.339101	0.00203054	0.0289647
Spcs2	-0.339547	1.20162e-05	0.000429247
Tmem176a	-0.340701	0.00255783	0.0344095
Dhx38	-0.341349	6.91438e-06	0.000266637
Lrrc16a	-0.341447	0.00088822	0.0154702
Rhbdd1	-0.342223	9.8413e-06	0.000366073
2310047m10rik	-0.342322	0.00432809	0.0499334
Stip1	-0.34421	1.09347e-06	5.4286e-05
Pop4	-0.345415	0.00176503	0.0262156
Mthfd2	-0.345823	0.000649502	0.0119545
Ccdc132	-0.346096	8.16096e-05	0.00222748
Mmp11	-0.347003	0.00419847	0.0488401
Trp53inp1	-0.347043	0.00404751	0.0475667
Snrpa	-0.347192	4.5136e-05	0.00134873
Xrcc5	-0.347614	0.00091727	0.0158666
Eprs	-0.347615	3.10674e-05	0.000976958
Tmsb4x	-0.348919	0.000273512	0.00604025
Derl1	-0.349962	6.19011e-06	0.000241663
Dnttip2	-0.350132	0.000145769	0.00357616
Prkaa2	-0.350433	0.0023746	0.0325476
Ccdc47	-0.350935	0.000120303	0.00305236
Abhd17b	-0.351081	0.000584802	0.0109412
Mcu	-0.351094	0.000631494	0.0116762
H3f3b	-0.351795	1.03121e-05	0.000381246
Armcx5	-0.35457	0.00329316	0.0412791
Eif3c	-0.356547	1.81933e-07	1.11257e-05
N4bp2l1	-0.35715	5.82686e-05	0.00168139
Snhg8	-0.358673	0.000495267	0.00963783
Pkp4	-0.358674	0.00198463	0.0285687
Tbc1d31	-0.362853	0.000153164	0.00374302
Tmem199	-0.363722	1.49212e-05	0.000512796
Thoc6	-0.364253	0.000135257	0.00335745
Ptma	-0.364752	1.29112e-06	6.35976e-05
Mcm2	-0.364824	0.00202418	0.0289647
Prmt3	-0.36589	0.00028113	0.00617605
Prkci	-0.366305	4.62531e-06	0.000194417
Krtcap2	-0.36636	0.000298121	0.00647041
Sars	-0.367748	4.00775e-05	0.00122664
Cactin	-0.367763	0.000131069	0.00326637
Irx3	-0.367991	0.000352831	0.0074277
2610301b20rik	-0.370269	0.000364627	0.00759992
Phf5a	-0.370565	1.74716e-05	0.00059225
P2rx3	-0.371139	5.76053e-05	0.00166606
Canx	-0.372109	1.90985e-06	8.85411e-05
Rtfdc1	-0.372789	2.16913e-06	9.80386e-05
Atp10d	-0.373175	0.000166779	0.00402889
Tigar	-0.374511	0.00047949	0.00941543
Ing4	-0.374569	2.55108e-05	0.000824848
Plk2	-0.375811	3.38539e-05	0.00105407
Mettl1	-0.375873	0.00356702	0.0434508
Arl15	-0.377375	2.38339e-05	0.000778617
Arhgef2	-0.377784	3.73718e-05	0.00115505
Taf15	-0.379753	5.69459e-06	0.000227243
Mplkip	-0.380085	0.003018	0.0385973
Thg1l	-0.380219	0.000824514	0.0145009
Rap2c	-0.383144	1.09712e-05	0.000401005
Tuba1a	-0.385358	0.00245553	0.0334386
Sphk2	-0.385962	0.000113304	0.00290398
Tsku	-0.386355	0.00286746	0.0370921
Gnpnat1	-0.387434	0.000110253	0.00283732
Lamb2	-0.388233	2.61616e-06	0.000116161
Flt3l	-0.389813	0.000818162	0.0144294
Tbcb	-0.389864	4.1753e-06	0.000177873
Rnaseh2b	-0.392112	0.00343997	0.0423371
Piga	-0.393277	0.00208522	0.0295114
Serpinb9g	-0.395434	0.00264235	0.0350658
Pde2a	-0.395615	0.000180532	0.00428722
Bri3bp	-0.39705	0.00254531	0.0344013
Arl14ep	-0.397054	3.45698e-07	1.94609e-05
2008-09-01	-0.39715	3.69169e-08	2.72235e-06
Pole3	-0.397522	7.8785e-05	0.00215974
Slc25a26	-0.398965	0.000139655	0.00345983
Limch1	-0.400424	0.00427179	0.0494195
Trub2	-0.400753	1.32065e-05	0.000462594
Neat1	-0.401454	0.000437795	0.0088471
Bola2	-0.401464	0.000501878	0.00973643
Ctsa	-0.40209	2.33002e-05	0.000765144
Papolg	-0.407944	0.000106838	0.00276072
Slc25a12	-0.408501	0.000334759	0.00711856
Ypel1	-0.409304	0.00327635	0.0411501
Gk5	-0.409531	0.00263202	0.0349734
Rgs12	-0.409933	0.000958407	0.0163982
Bcat2	-0.410114	8.36694e-06	0.000318753
Slc7a5	-0.410218	2.29558e-07	1.33009e-05
Adck4	-0.411246	2.22724e-06	0.000100017
Spg20	-0.411726	5.59318e-06	0.000223905
Psmd8	-0.414312	5.83502e-09	5.25569e-07
Them4	-0.415877	0.00031498	0.00674346
Atf7ip	-0.417286	0.000426477	0.0086461
Thumpd3	-0.417967	9.47504e-06	0.000355596
Ptrh1	-0.420454	0.00180235	0.0266131
App	-0.420867	1.48861e-07	9.4805e-06
Sel1l	-0.421201	4.9916e-07	2.71311e-05
Lama4	-0.422495	4.99358e-08	3.57779e-06
Ankrd23	-0.424765	0.00257162	0.034498
Porcn	-0.42514	0.000945567	0.0162669
Magt1	-0.427379	1.53334e-06	7.40822e-05
Slc6a9	-0.428949	0.00047251	0.0093245
Mtmr4	-0.429626	5.0456e-07	2.73069e-05
Strbp	-0.429636	1.4003e-05	0.000486439
Apba1	-0.430378	0.000401754	0.00823286
Acsl4	-0.433013	5.54095e-08	3.88175e-06
Eif1ad	-0.433652	2.46104e-07	1.41706e-05
Cdsn	-0.436199	0.00051986	0.0100083
Vopp1	-0.438915	2.66886e-05	0.000854171
Oplah	-0.441665	1.39002e-08	1.15317e-06
Trmt10a	-0.44452	1.17839e-05	0.000424558
Tbpl1	-0.445107	8.09369e-07	4.11538e-05
Rpn1	-0.451139	6.62287e-08	4.49002e-06
Alcam	-0.453361	7.66436e-06	0.000293762
Hapln4	-0.454315	9.60425e-06	0.000359376
Dusp3	-0.458172	0.0012519	0.020239
Aldh18a1	-0.460663	1.19487e-05	0.00042805
Pkia	-0.463398	0.00100782	0.0170802
Snhg3	-0.467876	0.000210083	0.00482541
Ttll7	-0.468077	0.00109263	0.018225
Slc3a2	-0.46819	1.55218e-06	7.44733e-05
Gdpd1	-0.470342	0.00017629	0.00420229
Tcea1	-0.471625	7.18071e-08	4.81642e-06
Slc25a33	-0.476275	1.844e-07	1.11257e-05
Arhgap27	-0.481031	0.00124396	0.0202143
Ppp1r1b	-0.481798	0.00148963	0.0232478
Slc5a7	-0.484679	0.00170837	0.0256466
Hist1h4h	-0.486319	0.00265773	0.0350658
Pak1ip1	-0.48905	1.16146e-08	9.82954e-07
Arhgef28	-0.489284	0.000313783	0.00672927
Hist1h1e	-0.490154	0.00418189	0.0486922
Hist1h4j	-0.490826	0.00122408	0.0199944
Hspa9	-0.494186	5.97118e-08	4.11457e-06
Dusp8	-0.49545	0.00340418	0.0421851
Chac1	-0.498058	4.77062e-06	0.000197044
Hist1h4d	-0.49849	0.00348478	0.0427047
Hist2h4	-0.502772	0.00290578	0.0374278
Pla2g4a	-0.504459	8.51958e-06	0.000323364
Elovl6	-0.510992	4.75994e-06	0.000197044
Nyx	-0.513258	0.00214925	0.0302816
4930431p03rik	-0.514964	0.00281559	0.0366404
Dnajc3	-0.51546	8.02456e-08	5.35396e-06
2310040g24rik	-0.517916	0.00255524	0.0344095
Otop1	-0.518647	0.00266956	0.0350658
Lamc2	-0.519685	0.00181954	0.0267417
B4galnt4	-0.521093	0.00194339	0.028168
Got1	-0.521954	1.58847e-07	9.91615e-06
C030034i22rik	-0.524149	0.00170842	0.0256466
Slc38a4	-0.528056	0.000187224	0.00442114
Gadd45a	-0.53	7.31652e-10	7.51921e-08
Slc9a3r1	-0.532185	1.8277e-07	1.11257e-05
Cyp2c70	-0.53992	0.00100239	0.0170123
Edem1	-0.541063	1.26343e-11	1.81044e-09
9330020h09rik	-0.541389	0.000345996	0.00732048
Sh3tc2	-0.543271	0.000386017	0.00795371
Hsd17b14	-0.547634	8.36782e-05	0.0022741
Gys2	-0.550445	0.000405668	0.0082782
Gm9958	-0.551604	0.000944217	0.0162658
Hist1h4i	-0.562948	0.000418558	0.00849921
Trim24	-0.564684	6.6052e-15	1.51439e-12
Chrna2	-0.567456	0.000503531	0.00975349
Cyb5r1	-0.571766	6.60279e-11	8.41022e-09
Fam26e	-0.583933	0.000664724	0.0121657
Prg4	-0.585694	0.00071308	0.0128456
Nrxn2	-0.58981	0.000566464	0.0106614
Htra1	-0.590293	0.000557221	0.0105488
Hfe	-0.595015	3.45066e-06	0.000149017
Mamdc2	-0.597919	0.000546166	0.0104183
Fibin	-0.600746	7.85658e-11	9.71596e-09
B930059l03rik	-0.61267	0.000384519	0.00793582
Wars	-0.612714	7.01897e-12	1.01735e-09
Akr1b7	-0.621765	0.000311349	0.00668844
Slc11a1	-0.622738	0.000284054	0.00621861
Serpinb9f	-0.627313	7.80811e-05	0.00214979
Lrrc75b	-0.632676	0.000256846	0.00571222
Pdia3	-0.635764	6.98562e-14	1.42079e-11
Bcas1	-0.636838	3.65617e-05	0.00113278
Pdia6	-0.638864	1.82383e-13	3.48463e-11
Cyp2c44	-0.641425	7.36192e-05	0.0020448
Fads3	-0.644534	4.51978e-12	6.95054e-10
Slc35b1	-0.644703	1.56561e-17	6.58078e-15
Stbd1	-0.645548	0.000191016	0.0044855
Herpud1	-0.650337	3.19321e-11	4.42488e-09
Tnfrsf23	-0.650494	7.79742e-10	7.92947e-08
Atp9a	-0.656082	2.43315e-05	0.000792818
Pltp	-0.656478	3.83216e-11	5.19608e-09
Sox11	-0.661685	2.532e-05	0.000820785
Lonp1	-0.663413	1.20109e-10	1.38952e-08
Mlana	-0.669633	0.00010502	0.00275266
Pdia4	-0.670302	1.12677e-13	2.18593e-11
Maoa	-0.671605	1.83909e-07	1.11257e-05
Gm4841	-0.67518	6.29046e-05	0.00179463
Gdf15	-0.677886	8.96903e-05	0.00242183
Ddit3	-0.679391	4.70184e-07	2.56667e-05
Aldh1l2	-0.692043	1.58591e-07	9.91615e-06
Dnajb11	-0.69615	1.33642e-19	7.46169e-17
Pde1b	-0.701658	1.22009e-07	7.88991e-06
Acot2	-0.70311	3.61216e-12	5.62337e-10
Hyou1	-0.704858	2.02467e-13	3.75457e-11
Scd3	-0.71434	1.47367e-10	1.68936e-08
Hist1h1c	-0.728794	5.54739e-16	1.70616e-13
Nupr1	-0.741123	1.86435e-16	6.3539e-14
Arhgap33	-0.747112	1.84008e-09	1.75783e-07
Paqr3	-0.749928	3.90668e-09	3.62229e-07
Gm11665	-0.777381	4.72682e-06	0.000196717
Colec10	-0.787786	4.80782e-06	0.000197481
Hspb6	-0.788426	6.63022e-12	9.83612e-10
Abcc4	-0.796825	2.04721e-16	6.79351e-14
Trib3	-0.802692	9.32502e-13	1.58903e-10
Rasgrf2	-0.806055	2.55398e-09	2.42148e-07
Gm867	-0.826815	1.36772e-06	6.68488e-05
Creld2	-0.85696	2.94221e-12	4.69637e-10
2810474o19rik	-0.858199	1.00918e-19	6.05987e-17
Trim66	-0.860059	2.29945e-07	1.33009e-05
Prr32	-0.869573	3.33214e-08	2.50109e-06
Fam57b	-0.879978	1.75045e-14	3.87249e-12
Fgf21	-0.896416	1.85511e-07	1.11395e-05
Hist2h2bb	-0.908601	7.17978e-09	6.33126e-07
Bco1	-0.916039	1.14936e-07	7.50957e-06
Acox2	-0.922256	6.0483e-09	5.40916e-07
Cox6a2	-0.943568	4.27033e-11	5.6683e-09
Cd74	-0.946242	7.76929e-11	9.71596e-09
Manf	-0.949046	2.47574e-15	6.50399e-13
Hspa5	-0.97536	1.15052e-14	2.59073e-12
Hsp90b1	-0.997797	1.06704e-24	1.49505e-21
Cyp4b1	-1.01002	4.91792e-09	4.52664e-07
Hist1h1d	-1.05347	2.7434e-11	3.84381e-09
Calr	-1.09175	2.26765e-31	4.76585e-28
L1cam	-1.13872	4.67795e-12	7.1071e-10
Sdf2l1	-1.39138	5.9112e-35	1.86351e-31
Atp2a3	-1.4235	7.45889e-24	8.15791e-21

## Sheet: S2
Table S2. Transcriptome analysis of rAAV-Lmo3 versus rAAV-Yfp transduced eWAT after 10 weeks HFD
ProbeID	GeneSymbol	rAAV_Lmo3 vs rAAV_Yfp_logFC	rAAV_Lmo3 vs rAAV_Yfp_t-value	rAAV_Lmo3 vs rAAV_Yfp_P-value	GeneName
10526120	Tpst1	0.200107	2.46408	0.0453284	protein-tyrosine sulfotransferase 1
10546944	Emc3	0.201925	2.46537	0.0452455	ER membrane protein complex subunit 3
10559687	Isoc2b	0.206183	2.57623	0.0386656	isochorismatase domain containing 2b
10472860	Rapgef4	0.209067	2.72253	0.0314783	Rap guanine nucleotide exchange factor (GEF) 4
10595871	Clstn2	0.213895	2.54189	0.0405897	calsyntenin 2
10588083	Faim	0.214024	2.96254	0.0225798	Fas apoptotic inhibitory molecule
10400894	Gpr135	0.215143	2.40833	0.0490746	G protein-coupled receptor 135
10499425	2700060E02Rik	0.217612	2.78054	0.0290313	RIKEN cDNA 2700060E02 gene
10591739	Acp5	0.218089	2.86894	0.0256824	acid phosphatase 5, tartrate resistant
10593937	Mpi	0.219523	2.54096	0.040643	mannose phosphate isomerase
10514830	Ttc4	0.22598	2.57108	0.038948	tetratricopeptide repeat domain 4
10432267	Wnt10b	0.228589	2.91205	0.0242005	wingless-type MMTV integration site family, member 10B
10589413	Nme6	0.228641	2.56382	0.0393493	NME/NM23 nucleoside diphosphate kinase 6
10394283	Ptrhd1	0.229987	2.50431	0.0428104	peptidyl-tRNA hydrolase domain containing 1
10466439	Pebp1	0.230128	2.4788	0.0443897	phosphatidylethanolamine binding protein 1
10506870	Txndc12	0.239768	2.67729	0.0335374	thioredoxin domain containing 12 (endoplasmic reticulum)
10593740	Wdr61	0.244613	2.60982	0.0368751	WD repeat domain 61
10424439	Efr3a	0.246028	2.51752	0.0420157	EFR3 homolog A (S. cerevisiae)
10529567	D5Ertd579e	0.246029	3.51802	0.010776	DNA segment, Chr 5, ERATO Doi 579, expressed
10551483	Eid2	0.246228	2.6015	0.0373104	EP300 interacting inhibitor of differentiation 2
10449644	Glo1	0.246715	2.8284	0.0271645	glyoxalase 1
10472994	Mtx2	0.248455	2.94567	0.0231079	metaxin 2
10407870	Mrpl32	0.249727	2.62859	0.0359132	mitochondrial ribosomal protein L32
10557069	Mettl9	0.249898	2.46989	0.0449552	methyltransferase like 9
10477169	Id1	0.250258	3.14476	0.0176306	inhibitor of DNA binding 1
10402752	2010107E04Rik	0.250566	2.56432	0.0393217	RIKEN cDNA 2010107E04 gene
10352348	Cnih4	0.253143	2.62996	0.0358436	cornichon homolog 4 (Drosophila)
10380415	Cdc34	0.253492	2.93779	0.0233591	cell division cycle 34
10557925	Itgad	0.253653	3.48683	0.0112198	integrin, alpha D
10545576	Mrpl19	0.254074	3.00162	0.0214049	mitochondrial ribosomal protein L19
10420631	Ebpl	0.254428	3.20185	0.0163307	emopamil binding protein-like
10384717	Pex13	0.255062	3.27209	0.0148713	peroxisomal biogenesis factor 13
10411287	Btf3l4	0.255938	2.50462	0.0427917	basic transcription factor 3-like 4
10600017	Hmgb3	0.256115	2.85441	0.0262036	high mobility group box 3
10372745	Dyrk2	0.258935	2.71328	0.0318882	dual-specificity tyrosine-(Y)-phosphorylation regulated kinase 2
10414325	Cgrrf1	0.260916	2.5937	0.0377231	cell growth regulator with ring finger domain 1
10494388	Hist2h2be	0.26111	3.00446	0.021322	histone cluster 2, H2be
10518167	Trappc2	0.263161	2.49565	0.0433397	trafficking protein particle complex 2
10400883	Timm9	0.263597	3.35682	0.013296	translocase of inner mitochondrial membrane 9
10561907	Sdhaf1	0.264509	3.0426	0.0202428	succinate dehydrogenase complex assembly factor 1
10416379	Sucla2	0.264979	3.30651	0.0142083	succinate-Coenzyme A ligase, ADP-forming, beta subunit
10545255	Rpia	0.268285	3.59642	0.00974268	ribose 5-phosphate isomerase A
10479833	Optn	0.268337	3.38676	0.0127833	optineurin
10475360	Mrpl51	0.268675	2.41233	0.0487955	mitochondrial ribosomal protein L51
10557165	Chp2	0.269383	2.74573	0.0304746	calcineurin-like EF hand protein 2
10474028	Pex16	0.270464	2.76704	0.0295823	peroxisomal biogenesis factor 16
10483756	Atp5g3	0.270839	3.45805	0.0116471	ATP synthase, H+ transporting, mitochondrial F0 complex, subunit C3 (subunit 9)
10396306	Jkamp	0.274492	2.89469	0.0247861	JNK1/MAPK8-associated membrane protein
10597564	Cmc1	0.275196	3.10247	0.0186652	COX assembly mitochondrial protein 1
10375234	Nudcd2	0.275449	3.61551	0.00950773	NudC domain containing 2
10530851	Mtch2	0.275618	3.2082	0.0161927	mitochondrial carrier homolog 2 (C. elegans)
10388033	Derl2	0.275672	2.41185	0.0488291	Der1-like domain family, member 2
10396699	Fntb	0.276558	3.05005	0.0200391	farnesyltransferase, CAAX box, beta
10512709	Slc25a51	0.276802	3.7595	0.00792315	solute carrier family 25, member 51
10501832	Abcd3	0.276866	3.16075	0.0172557	ATP-binding cassette, sub-family D (ALD), member 3
10575144	Nip7	0.277847	3.266	0.0149922	nuclear import 7 homolog (S. cerevisiae)
10471424	Fam102a	0.27925	2.47605	0.0445637	family with sequence similarity 102, member A
10601324	Zcchc13	0.279556	2.88762	0.0250287	zinc finger, CCHC domain containing 13
10506658	Hspb11	0.281104	2.50831	0.042568	heat shock protein family B (small), member 11
10533844	Rilpl2	0.281727	2.44589	0.0465172	Rab interacting lysosomal protein-like 2
10503584	Coq3	0.284255	3.0461	0.0201468	coenzyme Q3 homolog, methyltransferase (yeast)
10555586	Lamtor1	0.286457	2.54596	0.0403565	late endosomal/lysosomal adaptor, MAPK and MTOR activator 1
10360832	1700056E22Rik	0.286782	3.13719	0.0178113	RIKEN cDNA 1700056E22 gene
10375713	Mgat4b	0.287784	3.22683	0.0157948	mannoside acetylglucosaminyltransferase 4, isoenzyme B
10357808	Snrpe	0.288105	2.40622	0.0492222	small nuclear ribonucleoprotein E
10443221	Uhrf1bp1	0.288511	3.08514	0.0191079	UHRF1 (ICBP90) binding protein 1
10601390	Pgk1	0.289475	2.79027	0.0286411	phosphoglycerate kinase 1
10513583	Cdc26	0.290277	2.73282	0.0310289	cell division cycle 26
10471675	Glo1	0.291588	2.95334	0.0228661	glyoxalase 1
10399379	Pgk1	0.292581	2.75592	0.0300444	phosphoglycerate kinase 1
10498313	Pgk1	0.292581	2.75592	0.0300444	phosphoglycerate kinase 1
10386624	Tmem11	0.293959	2.59651	0.0375739	transmembrane protein 11
10529577	Bloc1s4	0.294193	2.60869	0.0369342	biogenesis of lysosomal organelles complex-1, subunit 4, cappuccino
10352954	Hmgb3	0.294482	3.13197	0.017937	high mobility group box 3
10399825	Dld	0.29655	2.54793	0.040244	dihydrolipoamide dehydrogenase
10571297	Gm9951	0.296968	2.53858	0.0407804	predicted gene 9951
10534253	Gtf2ird1	0.297309	2.68846	0.0330159	general transcription factor II I repeat domain-containing 1
10590452	Abhd5	0.299255	2.51873	0.0419434	abhydrolase domain containing 5
10544243	Mrps33	0.302717	2.84971	0.0263745	mitochondrial ribosomal protein S33
10486172	Rmdn3	0.304241	3.0593	0.0197889	regulator of microtubule dynamics 3
10497105	Lrrc40	0.304901	2.98614	0.0218624	leucine rich repeat containing 40
10543226	2610001J05Rik	0.305145	2.59039	0.0379001	RIKEN cDNA 2610001J05 gene
10420385	N6amt2	0.308059	2.8294	0.0271267	N-6 adenine-specific DNA methyltransferase 2 (putative)
10476189	Mrps26	0.308717	3.28892	0.014543	mitochondrial ribosomal protein S26
10484925	Gm13777	0.309973	3.02853	0.0206341	predicted gene 13777
10388749	Traf4	0.312132	2.54969	0.0401436	TNF receptor associated factor 4
10499420	Lamtor2	0.314333	2.7798	0.0290612	late endosomal/lysosomal adaptor, MAPK and MTOR activator 2
10409265	Auh	0.318392	2.42932	0.0476276	AU RNA binding protein/enoyl-coenzyme A hydratase
10429859	Oplah	0.318442	2.73004	0.0311495	5-oxoprolinase (ATP-hydrolysing)
10571657	Acsl1	0.319484	3.12648	0.01807	acyl-CoA synthetase long-chain family member 1
10400137	Dnajb9	0.319524	2.80427	0.0280892	DnaJ (Hsp40) homolog, subfamily B, member 9
10570837	Slc20a2	0.322618	3.15693	0.0173444	solute carrier family 20, member 2
10448307	Tnfrsf12a	0.323646	2.74346	0.0305715	tumor necrosis factor receptor superfamily, member 12a
10412251	Ndufs4	0.32473	2.76436	0.0296929	NADH dehydrogenase (ubiquinone) Fe-S protein 4
10592816	Hmbs	0.325225	2.8346	0.0269318	hydroxymethylbilane synthase
10476775	Naa20	0.326159	3.49371	0.0111202	N(alpha)-acetyltransferase 20, NatB catalytic subunit
10502071	5730508B09Rik	0.326476	3.7718	0.00780188	RIKEN cDNA 5730508B09 gene
10545812	Sfxn5	0.327608	2.65795	0.0344603	sideroflexin 5
10469276	Gm10851	0.327743	2.58514	0.0381818	predicted gene 10851
10502772	Adgrl2	0.328944	4.49416	0.00328197	adhesion G protein-coupled receptor L2
10383887	Uqcr10	0.329459	3.73557	0.00816509	ubiquinol-cytochrome c reductase, complex III subunit X
10576896	Gm9457	0.329521	2.9053	0.0244264	predicted gene 9457
10385716	0610009B22Rik	0.329906	3.1112	0.0184463	RIKEN cDNA 0610009B22 gene
10384824	Prorsd1	0.32998	4.0852	0.00530691	prolyl-tRNA synthetase domain containing 1
10412466	Hmgcs1	0.330147	2.50397	0.0428308	3-hydroxy-3-methylglutaryl-Coenzyme A synthase 1
10518726	Slc25a33	0.330554	3.05178	0.0199921	solute carrier family 25, member 33
10571978	Cbr4	0.331695	2.51407	0.0422216	carbonyl reductase 4
10351430	Rxrg	0.333572	2.86821	0.0257084	retinoid X receptor gamma
10354868	Fam126b	0.334199	3.20217	0.0163236	family with sequence similarity 126, member B
10563829	Mrps33	0.335194	3.30685	0.0142019	mitochondrial ribosomal protein S33
10465990	Tmem216	0.335348	2.57339	0.038821	transmembrane protein 216
10462136	Cycs	0.336052	3.27954	0.0147251	cytochrome c, somatic
10583316	Taf1d	0.337674	3.12471	0.0181132	TATA box binding protein (Tbp)-associated factor, RNA polymerase I, D
10375880	Nhp2	0.337707	2.66772	0.0339908	NHP2 ribonucleoprotein
10465342	Tm7sf2	0.340246	2.7584	0.0299405	transmembrane 7 superfamily member 2
10430319	Tst	0.341078	2.76734	0.0295699	thiosulfate sulfurtransferase, mitochondrial
10545065	Gprin3	0.345214	2.46109	0.0455218	GPRIN family member 3
10572932	Naa20	0.34648	3.757	0.00794802	N(alpha)-acetyltransferase 20, NatB catalytic subunit
10498837	Etfdh	0.348829	4.55199	0.00307248	electron transferring flavoprotein, dehydrogenase
10523479	Slc25a5	0.350527	2.54882	0.0401936	solute carrier family 25 (mitochondrial carrier, adenine nucleotide translocator), member 5
10545346	Ptcd3	0.351023	3.15005	0.0175056	pentatricopeptide repeat domain 3
10436804	Mrap	0.353258	4.45156	0.00344644	melanocortin 2 receptor accessory protein
10505276	Slc31a1	0.353345	2.58217	0.0383423	solute carrier family 31, member 1
10511175	Aurkaip1	0.355982	2.61634	0.0365382	aurora kinase A interacting protein 1
10584208	Cdon	0.35645	2.76285	0.0297557	cell adhesion molecule-related/down-regulated by oncogenes
10495279	Psma5	0.357452	2.80046	0.0282384	proteasome (prosome, macropain) subunit, alpha type 5
10593356	Sdhd	0.358197	3.08238	0.0191795	succinate dehydrogenase complex, subunit D, integral membrane protein
10386460	Pemt	0.360037	3.80501	0.00748442	phosphatidylethanolamine N-methyltransferase
10444436	Fkbpl	0.360768	2.58982	0.0379302	FK506 binding protein-like
10506274	Dnajc6	0.366325	3.1364	0.0178301	DnaJ (Hsp40) homolog, subfamily C, member 6
10528929	Hadha	0.366686	4.22798	0.00447447	hydroxyacyl-Coenzyme A dehydrogenase/3-ketoacyl-Coenzyme A thiolase/enoyl-Coenzyme A hydratase (trifunctional protein), alpha subunit
10528170	Cycs	0.371391	4.21609	0.00453796	cytochrome c, somatic
10520467	Hadhb	0.373363	3.70618	0.00847344	hydroxyacyl-Coenzyme A dehydrogenase/3-ketoacyl-Coenzyme A thiolase/enoyl-Coenzyme A hydratase (trifunctional protein), beta subunit
10575685	Nudt7	0.375997	3.29357	0.0144537	nudix (nucleoside diphosphate linked moiety X)-type motif 7
10543835	Chchd3	0.37695	3.85446	0.0070377	coiled-coil-helix-coiled-coil-helix domain containing 3
10413826	Oxnad1	0.377074	2.43024	0.0475653	oxidoreductase NAD-binding domain containing 1
10439018	0610012G03Rik	0.377232	2.41356	0.0487102	RIKEN cDNA 0610012G03 gene
10370376	Pfkl	0.37831	4.45448	0.00343487	phosphofructokinase, liver, B-type
10513912	Aldoart1	0.378885	2.93858	0.0233339	aldolase 1 A, retrogene 1
10474379	Hadhb	0.378897	3.70833	0.00845045	hydroxyacyl-Coenzyme A dehydrogenase/3-ketoacyl-Coenzyme A thiolase/enoyl-Coenzyme A hydratase (trifunctional protein), beta subunit
10599333	Atp5l	0.37925	2.61165	0.0367802	ATP synthase, H+ transporting, mitochondrial F0 complex, subunit G
10592983	Atp5l	0.380529	2.61853	0.0364256	ATP synthase, H+ transporting, mitochondrial F0 complex, subunit G
10472589	Phospho2	0.381295	2.70415	0.0322984	phosphatase, orphan 2
10388238	Emc6	0.382225	2.85896	0.0260389	ER membrane protein complex subunit 6
10512093	Ndufb6	0.384071	2.78262	0.0289476	NADH dehydrogenase (ubiquinone) 1 beta subcomplex, 6
10398085	Glrx5	0.385642	3.05411	0.0199288	glutaredoxin 5 homolog (S. cerevisiae)
10378319	P2rx5	0.390805	4.70247	0.0025938	purinergic receptor P2X, ligand-gated ion channel, 5
10351037	Gas5	0.391494	2.73202	0.0310638	growth arrest specific 5
10528662	Atp5l	0.392116	2.78216	0.0289662	ATP synthase, H+ transporting, mitochondrial F0 complex, subunit G
10492291	Gm9696	0.394657	2.70541	0.0322416	arylacetamide deacetylase-like 2 pseudogene
10472846	Pdk1	0.395292	2.7586	0.0299323	pyruvate dehydrogenase kinase, isoenzyme 1
10493548	Pmvk	0.396871	2.75246	0.03019	phosphomevalonate kinase
10498992	Tlr2	0.397871	2.39907	0.0497272	toll-like receptor 2
10567072	Psma1	0.398072	3.57421	0.0100239	proteasome (prosome, macropain) subunit, alpha type 1
10471411	Ptges2	0.398912	2.65246	0.0347273	prostaglandin E synthase 2
10573152	Ucp1	0.399229	2.50998	0.042467	uncoupling protein 1 (mitochondrial, proton carrier)
10402648	Mpc1	0.401907	2.5734	0.0388203	mitochondrial pyruvate carrier 1
10461663	Mrpl16	0.403199	2.59962	0.0374097	mitochondrial ribosomal protein L16
10461237	Bscl2	0.403615	2.81199	0.0277898	Berardinelli-Seip congenital lipodystrophy 2 homolog (seipin)
10466127	AW112010	0.403978	3.02176	0.0208252	expressed sequence AW112010
10485294	Hsd17b12	0.404528	4.47629	0.00334984	hydroxysteroid (17-beta) dehydrogenase 12
10416732	Snora30	0.411242	2.90064	0.0245838	small nucleolar RNA, H/ACA box 30
10557703	Snora30	0.411242	2.90064	0.0245838	small nucleolar RNA, H/ACA box 30
10591022	4931406C07Rik	0.412679	3.27498	0.0148144	RIKEN cDNA 4931406C07 gene
10465395	Ppp2r5b	0.413432	4.30207	0.00410029	protein phosphatase 2, regulatory subunit B', beta
10551966	Hspb6	0.413576	2.61864	0.0364198	heat shock protein, alpha-crystallin-related, B6
10353181	Lactb2	0.417741	4.33674	0.00393723	lactamase, beta 2
10456001	Rps14	0.418817	2.81945	0.0275037	ribosomal protein S14
10511679	Decr1	0.422026	3.95437	0.00622184	2,4-dienoyl CoA reductase 1, mitochondrial
10429926	Dgat1	0.422981	3.08072	0.0192226	diacylglycerol O-acyltransferase 1
10492860	Higd1a	0.429056	3.31322	0.0140828	HIG1 domain family, member 1A
10379176	Unc119	0.430534	2.92141	0.0238908	unc-119 homolog (C. elegans)
10355246	Acadl	0.432697	6.10719	0.000618004	acyl-Coenzyme A dehydrogenase, long-chain
10605055	Haus7	0.433152	4.27042	0.00425574	HAUS augmin-like complex, subunit 7
10434778	Rtp4	0.434628	2.4497	0.0462651	receptor transporter protein 4
10400967	Six1	0.44149	3.28808	0.0145593	sine oculis-related homeobox 1
10400896	L3hypdh	0.44175	3.97968	0.00603207	L-3-hydroxyproline dehydratase (trans-)
10438575	Ehhadh	0.443003	2.87833	0.0253517	enoyl-Coenzyme A, hydratase/3-hydroxyacyl Coenzyme A dehydrogenase
10544523	Rny1	0.4433	2.7431	0.0305866	RNA, Y1 small cytoplasmic, Ro-associated
10481621	1110008P14Rik	0.45382	2.80106	0.028215	RIKEN cDNA 1110008P14 gene
10468869	Prdx3	0.455492	3.21923	0.0159556	peroxiredoxin 3
10423505	Cmbl	0.456147	3.15655	0.0173532	carboxymethylenebutenolidase-like (Pseudomonas)
10519052	Fam213b	0.458655	2.9629	0.0225685	family with sequence similarity 213, member B
10426812	Gpd1	0.460207	3.69798	0.00856168	glycerol-3-phosphate dehydrogenase 1 (soluble)
10440037	Nit2	0.473296	3.90043	0.0066485	nitrilase family, member 2
10595480	Me1	0.479313	4.1513	0.00490198	malic enzyme 1, NADP(+)-dependent, cytosolic
10464772	2010003K11Rik	0.47962	3.4881	0.0112013	RIKEN cDNA 2010003K11 gene
10497079	Ptger3	0.480446	2.46399	0.0453341	prostaglandin E receptor 3 (subtype EP3)
10449242	Snrpg	0.484287	4.27442	0.00423572	small nuclear ribonucleoprotein polypeptide G
10483163	Grb14	0.487967	3.63559	0.00926731	growth factor receptor bound protein 14
10346544	Ndufb3	0.488272	3.30704	0.0141983	NADH dehydrogenase (ubiquinone) 1 beta subcomplex 3
10383395	Slc25a10	0.492421	3.0408	0.0202924	solute carrier family 25 (mitochondrial carrier, dicarboxylate transporter), member 10
10506736	Magoh	0.494837	3.17899	0.0168383	mago-nashi homolog, proliferation-associated (Drosophila)
10583310	Taf1d	0.4964	2.60916	0.0369096	TATA box binding protein (Tbp)-associated factor, RNA polymerase I, D
10519945	Tmem60	0.497609	4.21235	0.00455818	transmembrane protein 60
10423030	Prlr	0.506042	2.47173	0.0448383	prolactin receptor
10488472	Apmap	0.50704	4.40559	0.00363426	adipocyte plasma membrane associated protein
10586390	Rasl12	0.512816	4.05524	0.00550249	RAS-like, family 12
10606689	Timm8a1	0.523749	3.39278	0.0126829	translocase of inner mitochondrial membrane 8A1
10405753	Me1	0.527358	5.33062	0.00132354	malic enzyme 1, NADP(+)-dependent, cytosolic
10362379	Echdc1	0.536561	3.53017	0.0106082	enoyl Coenzyme A hydratase domain containing 1
10533720	Hcar2	0.537959	3.1837	0.0167323	hydroxycarboxylic acid receptor 2
10361760	Timm8a1	0.538666	3.52991	0.0106118	translocase of inner mitochondrial membrane 8A1
10593367	Dlat	0.545186	5.12014	0.00164837	dihydrolipoamide S-acetyltransferase (E2 component of pyruvate dehydrogenase complex)
10563099	Snord35b	0.548013	2.51216	0.0423364	small nucleolar RNA, C/D box 35B
10593872	Odf3l1	0.556693	2.86577	0.0257951	outer dense fiber of sperm tails 3-like 1
10460259	Aldh3b2	0.567371	3.21611	0.0160223	aldehyde dehydrogenase 3 family, member B2
10565813	Snord15a	0.573475	2.83867	0.0267807	small nucleolar RNA, C/D box 15A
10514933	Cpt2	0.57844	4.07451	0.00537585	carnitine palmitoyltransferase 2
10536794	Hilpda	0.585826	5.18877	0.00153354	hypoxia inducible lipid droplet associated
10509590	Pla2g2e	0.595131	2.79058	0.0286287	phospholipase A2, group IIE
10568221	Sephs2	0.596357	4.83325	0.00224466	selenophosphate synthetase 2
10351304	Mpc2	0.598181	5.32691	0.0013286	mitochondrial pyruvate carrier 2
10495035	Slc16a1	0.605624	3.48559	0.0112378	solute carrier family 16 (monocarboxylic acid transporters), member 1
10554351	Wdr93	0.607781	3.76404	0.00787815	WD repeat domain 93
10589076	Slc25a20	0.626876	3.43009	0.012079	solute carrier family 25 (mitochondrial carnitine/acylcarnitine translocase), member 20
10438262	Slc25a1	0.628254	5.73502	0.000882143	solute carrier family 25 (mitochondrial carrier, citrate transporter), member 1
10481092	Agpat2	0.630413	3.29708	0.0143868	1-acylglycerol-3-phosphate O-acyltransferase 2 (lysophosphatidic acid acyltransferase, beta)
10388784	Snord42b	0.634445	3.03912	0.020339	small nucleolar RNA, C/D box 42B
10467153	Slc16a12	0.656937	5.62061	0.00098739	solute carrier family 16 (monocarboxylic acid transporters), member 12
10428376	Angpt1	0.660983	3.69213	0.00862526	angiopoietin 1
10407387	Gm7120	0.662988	2.41955	0.0482954	predicted gene 7120
10376726	Dhrs7b	0.663723	4.76843	0.00241069	dehydrogenase/reductase (SDR family) member 7B
10477649	Acss2	0.675937	2.78694	0.0287741	acyl-CoA synthetase short-chain family member 2
10523190	Parm1	0.683914	3.69306	0.00861519	prostate androgen-regulated mucin-like protein 1
10432897	Krt79	0.728233	6.09695	0.00062395	keratin 79
10456392	Cidea	0.731832	2.67251	0.0337631	cell death-inducing DNA fragmentation factor, alpha subunit-like effector A
10555378	Ucp3	0.739909	4.80944	0.00230412	uncoupling protein 3 (mitochondrial, proton carrier)
10344879	A830018L16Rik	0.754189	4.62123	0.00284098	RIKEN cDNA A830018L16 gene
10491952	Mgst2	0.770237	4.50924	0.00322585	microsomal glutathione S-transferase 2
10354418	Nabp1	0.779929	4.97241	0.00192971	nucleic acid binding protein 1
10386020	Slc36a2	0.793176	3.68781	0.00867262	solute carrier family 36 (proton/amino acid symporter), member 2
10420935	Ephx2	0.806967	4.61752	0.00285287	epoxide hydrolase 2, cytoplasmic
10433163	Ppp1r1a	0.814059	4.62959	0.00281437	protein phosphatase 1, regulatory (inhibitor) subunit 1A
10568668	Adam12	0.834226	2.62735	0.0359756	a disintegrin and metallopeptidase domain 12 (meltrin alpha)
10388254	Aspa	0.861708	3.04822	0.020089	aspartoacylase
10351045	Gas5	0.90192	2.56534	0.0392652	growth arrest specific 5
10496457	Adh6b	0.982226	2.72294	0.0314602	alcohol dehydrogenase 6B (class V)
10351039	Gas5	0.995045	2.61893	0.0364048	growth arrest specific 5
10364102	Chchd10	1.03851	3.96633	0.00613133	coiled-coil-helix-coiled-coil-helix domain containing 10
10353034	Snord87	1.06841	2.76054	0.0298514	small nucleolar RNA, C/D box 87
10470316	Rpl7a	1.12035	2.4946	0.0434045	ribosomal protein L7A
10545212	Igk	1.12968	2.71159	0.0319635	immunoglobulin kappa chain complex
10569008	Cox8b	1.26926	3.03555	0.020438	cytochrome c oxidase subunit VIIIb
10545217	Igkv5-43	-2.18847	-3.64046	0.00921004	immunoglobulin kappa chain variable 5-43
10509992	Hspb7	-1.13913	-4.64017	0.00278109	heat shock protein family, member 7 (cardiovascular)
10446777	Ehd3	-1.07987	-3.64655	0.00913889	EH-domain containing 3
10593225	Zbtb16	-1.02423	-3.29962	0.0143384	zinc finger and BTB domain containing 16
10607124	Chrdl1	-0.976454	-2.80206	0.0281755	chordin-like 1
10358928	Cacna1e	-0.795353	-4.73784	0.00249374	calcium channel, voltage-dependent, R type, alpha 1E subunit
10536294	Peg10	-0.779025	-3.32176	0.0139249	paternally expressed 10
10504757	BC005685	-0.753994	-4.35592	0.0038501	cDNA sequence BC005685
10474700	Thbs1	-0.746759	-3.01829	0.020924	thrombospondin 1
10362201	Ctgf	-0.682665	-6.27914	0.000527124	connective tissue growth factor
10377439	Per1	-0.682339	-3.2295	0.0157386	period circadian clock 1
10501229	Gstm1	-0.681975	-8.27523	0.000102785	glutathione S-transferase, mu 1
10508829	Map3k6	-0.681064	-4.7954	0.00233999	mitogen-activated protein kinase kinase kinase 6
10397853	Rin3	-0.676555	-2.90175	0.0245462	Ras and Rab interactor 3
10365482	Timp3	-0.673991	-7.82103	0.000144593	tissue inhibitor of metalloproteinase 3
10538901	BC005685	-0.671565	-4.73515	0.00250121	cDNA sequence BC005685
10531887	Slc10a6	-0.654381	-4.85267	0.00219746	solute carrier family 10 (sodium/bile acid cotransporter family), member 6
10491699	Fgf2	-0.627579	-2.56563	0.0392491	fibroblast growth factor 2
10436487	Vgll3	-0.625931	-3.41005	0.0123994	vestigial like 3 (Drosophila)
10475314	Map1a	-0.616162	-2.9844	0.0219142	microtubule-associated protein 1 A
10401935	BC005685	-0.610429	-4.4598	0.0034139	cDNA sequence BC005685
10457536	Ankrd29	-0.609241	-3.44825	0.0117964	ankyrin repeat domain 29
10366229	Lin7a	-0.601145	-4.45867	0.00341836	lin-7 homolog A (C. elegans)
10398996	Crip2	-0.594579	-3.25124	0.0152893	cysteine rich protein 2
10391103	Jup	-0.58526	-2.95489	0.0228178	junction plakoglobin
10459262	Ablim3	-0.584765	-5.09985	0.00168415	actin binding LIM protein family, member 3
10422075	Mycbp2	-0.581272	-5.05096	0.00177395	MYC binding protein 2
10462507	Papss2	-0.571254	-3.0072	0.0212425	3'-phosphoadenosine 5'-phosphosulfate synthase 2
10479973	Gm10115	-0.566129	-2.85824	0.0260652	predicted gene 10115
10561212	Ltbp4	-0.563977	-2.57476	0.0387457	latent transforming growth factor beta binding protein 4
10449452	Fkbp5	-0.558621	-2.62911	0.0358869	FK506 binding protein 5
10530666	Lnx1	-0.556466	-3.78695	0.0076552	ligand of numb-protein X 1
10527649	Medag	-0.555687	-8.06256	0.000120353	mesenteric estrogen dependent adipogenesis
10362511	Gstm3	-0.544011	-6.59781	0.000395881	glutathione S-transferase, mu 3
10545458	Tcf7l1	-0.529688	-3.72959	0.00822686	transcription factor 7 like 1 (T cell specific, HMG box)
10606989	Tsc22d3	-0.525546	-3.16857	0.0170753	TSC22 domain family, member 3
10444028	Kank3	-0.52256	-4.76653	0.00241575	KN motif and ankyrin repeat domains 3
10548043	Kcna5	-0.510757	-2.55249	0.0399853	potassium voltage-gated channel, shaker-related subfamily, member 5
10598359	Syp	-0.508848	-4.81617	0.00228715	synaptophysin
10471474	Ak1	-0.504497	-2.63882	0.0353997	adenylate kinase 1
10367673	Plekhg1	-0.503667	-2.92866	0.023654	pleckstrin homology domain containing, family G (with RhoGef domain) member 1
10523766	Lrrc8c	-0.503405	-3.08814	0.0190303	leucine rich repeat containing 8 family, member C
10543785	Lincpint	-0.493694	-3.32963	0.013781	long intergenic non-protein coding RNA, Trp53 induced transcript
10355534	Tns1	-0.493469	-3.60457	0.0096416	tensin 1
10574259	Adgrg1	-0.490121	-3.26148	0.0150825	adhesion G protein-coupled receptor G1
10462091	Klf9	-0.479202	-3.62544	0.00938798	Kruppel-like factor 9
10454514	Lims2	-0.479118	-3.41519	0.0123164	LIM and senescent cell antigen like domains 2
10452648	Emilin2	-0.47751	-2.85868	0.0260491	elastin microfibril interfacer 2
10577782	Htra4	-0.47045	-2.46796	0.0450788	HtrA serine peptidase 4
10419578	Ndrg2	-0.470267	-2.90637	0.0243903	N-myc downstream regulated gene 2
10584288	Robo4	-0.46435	-2.86222	0.0259221	roundabout homolog 4 (Drosophila)
10361828	Cited2	-0.460558	-2.47058	0.0449115	Cbp/p300-interacting transactivator, with Glu/Asp-rich carboxy-terminal domain, 2
10481056	Notch1	-0.45972	-3.42541	0.0121531	notch 1
10600044	Prrg3	-0.457678	-3.48318	0.011273	proline rich Gla (G-carboxyglutamic acid) 3 (transmembrane)
10432298	Kmt2d	-0.457363	-2.77152	0.0293982	lysine (K)-specific methyltransferase 2D
10453049	Cdc42ep3	-0.455208	-3.79425	0.00758567	CDC42 effector protein (Rho GTPase binding) 3
10512195	Ubap2	-0.454169	-2.51708	0.0420421	ubiquitin-associated protein 2
10476443	Plcb4	-0.450494	-2.85644	0.02613	phospholipase C, beta 4
10367772	Samd5	-0.446109	-3.69153	0.00863187	sterile alpha motif domain containing 5
10375175	Slit3	-0.441141	-2.96833	0.0224014	slit homolog 3 (Drosophila)
10477986	Nnat	-0.435984	-3.29849	0.0143599	neuronatin
10471505	Sh2d3c	-0.43289	-3.15997	0.0172737	SH2 domain containing 3C
10394699	Rock2	-0.432771	-3.10526	0.018595	Rho-associated coiled-coil containing protein kinase 2
10426261	Shank3	-0.427908	-2.62386	0.0361532	SH3/ankyrin domain gene 3
10570236	Mcf2l	-0.42659	-2.95953	0.0226731	mcf.2 transforming sequence-like
10378857	Coro6	-0.426245	-2.75591	0.0300449	coronin 6
10538459	Aqp1	-0.424769	-2.96432	0.0225248	aquaporin 1
10383025	C1qtnf1	-0.424556	-2.92998	0.023611	C1q and tumor necrosis factor related protein 1
10446986	Crim1	-0.422066	-3.00524	0.0212996	cysteine rich transmembrane BMP regulator 1 (chordin like)
10406859	Zfp366	-0.41872	-2.7301	0.0311469	zinc finger protein 366
10499168	Kirrel	-0.414138	-3.14574	0.0176075	kin of IRRE like (Drosophila)
10485117	Creb3l1	-0.410237	-3.41375	0.0123396	cAMP responsive element binding protein 3-like 1
10462237	Smarca2	-0.410184	-2.58186	0.0383593	SWI/SNF related, matrix associated, actin dependent regulator of chromatin, subfamily a, member 2
10399337	Klhl29	-0.409966	-4.00627	0.0058396	kelch-like 29
10593024	Cd3e	-0.408869	-2.4756	0.0445921	CD3 antigen, epsilon polypeptide
10425333	Apobec3	-0.407706	-4.85409	0.00219404	apolipoprotein B mRNA editing enzyme, catalytic polypeptide 3
10583207	Maml2	-0.407319	-3.39441	0.0126559	mastermind like 2 (Drosophila)
10430851	Cyp2d22	-0.40506	-3.26441	0.0150239	cytochrome P450, family 2, subfamily d, polypeptide 22
10465244	Malat1	-0.404461	-3.03409	0.0204785	metastasis associated lung adenocarcinoma transcript 1 (non-coding RNA)
10594679	Tln2	-0.402262	-3.97653	0.00605534	talin 2
10547795	Atn1	-0.400438	-2.92731	0.0236977	atrophin 1
10448676	Slc9a3r2	-0.399365	-2.43747	0.0470779	solute carrier family 9 (sodium/hydrogen exchanger), member 3 regulator 2
10344837	Prex2	-0.396856	-2.51348	0.0422569	phosphatidylinositol-3,4,5-trisphosphate-dependent Rac exchange factor 2
10509441	Ece1	-0.395342	-2.86138	0.025952	endothelin converting enzyme 1
10364550	Kiss1r	-0.394661	-2.57368	0.0388049	KISS1 receptor
10366476	Ptprb	-0.394171	-2.53785	0.0408222	protein tyrosine phosphatase, receptor type, B
10583203	Phxr4	-0.393563	-2.40795	0.0491015	per-hexamer repeat gene 4
10364494	Fstl3	-0.389788	-3.00372	0.0213437	follistatin-like 3
10357875	Btg2	-0.388136	-4.47537	0.0033534	B cell translocation gene 2, anti-proliferative
10591576	Dock6	-0.387199	-2.43546	0.0472128	dedicator of cytokinesis 6
10374777	Efemp1	-0.386906	-3.98303	0.00600747	epidermal growth factor-containing fibulin-like extracellular matrix protein 1
10571530	Fat1	-0.386554	-4.22716	0.00447883	FAT tumor suppressor homolog 1 (Drosophila)
10447602	Ezr	-0.381321	-2.71194	0.0319482	ezrin
10476538	Btbd3	-0.377654	-2.48706	0.0438715	BTB (POZ) domain containing 3
10455259	Arhgap26	-0.375307	-2.69576	0.03268	Rho GTPase activating protein 26
10435266	Heg1	-0.374688	-3.61449	0.00952013	HEG homolog 1 (zebrafish)
10532669	2900026A02Rik	-0.373889	-2.95056	0.0229535	RIKEN cDNA 2900026A02 gene
10357043	Bcl2	-0.373311	-3.50525	0.0109554	B cell leukemia/lymphoma 2
10421269	Sorbs3	-0.37097	-3.48366	0.0112659	sorbin and SH3 domain containing 3
10444352	Notch4	-0.370313	-2.66471	0.0341349	notch 4
10525555	Mlxip	-0.370217	-3.49974	0.0110338	MLX interacting protein
10588942	Lamb2	-0.370125	-2.77274	0.0293486	laminin, beta 2
10586039	Tle3	-0.367272	-2.97814	0.0221027	transducin-like enhancer of split 3, homolog of Drosophila E(spl)
10456622	Mbd1	-0.36688	-4.39956	0.00365974	methyl-CpG binding domain protein 1
10354003	Mgat4a	-0.362044	-4.34863	0.00388297	mannoside acetylglucosaminyltransferase 4, isoenzyme A
10355514	Tns1	-0.361235	-2.62992	0.0358456	tensin 1
10564343	Tjp1	-0.361196	-3.00153	0.0214076	tight junction protein 1
10390640	Ikzf3	-0.361193	-2.61825	0.03644	IKAROS family zinc finger 3
10354506	Mfsd6	-0.360974	-3.02808	0.0206466	major facilitator superfamily domain containing 6
10395103	Pxdn	-0.357583	-2.69753	0.0325991	peroxidasin homolog (Drosophila)
10484201	Ccdc141	-0.357384	-2.62286	0.0362039	coiled-coil domain containing 141
10415806	Fam124a	-0.357072	-3.52295	0.0107075	family with sequence similarity 124, member A
10500677	Cd2	-0.35319	-3.58287	0.00991316	CD2 antigen
10562368	4931406P16Rik	-0.352826	-3.01917	0.0208989	RIKEN cDNA 4931406P16 gene
10401673	Tgfb3	-0.352667	-3.40018	0.0125605	transforming growth factor, beta 3
10497608	Mecom	-0.352078	-4.24399	0.00439052	MDS1 and EVI1 complex locus
10606235	Zdhhc15	-0.346398	-2.88282	0.0251952	zinc finger, DHHC domain containing 15
10581664	Il34	-0.345941	-2.85592	0.0261489	interleukin 34
10403584	Nid1	-0.345714	-2.95335	0.0228659	nidogen 1
10384797	Ccdc85a	-0.34414	-3.5306	0.0106025	coiled-coil domain containing 85A
10460968	Rasgrp2	-0.342474	-2.79518	0.0284462	RAS, guanyl releasing protein 2
10569707	Myadm	-0.341639	-2.84186	0.0266625	myeloid-associated differentiation marker
10391513	Dusp3	-0.341202	-2.90966	0.0242803	dual specificity phosphatase 3 (vaccinia virus phosphatase VH1-related)
10515694	Szt2	-0.340856	-3.08919	0.0190035	seizure threshold 2
10473384	Slc43a3	-0.340037	-3.9013	0.00664138	solute carrier family 43, member 3
10411804	Mast4	-0.339505	-3.11153	0.0184383	microtubule associated serine/threonine kinase family member 4
10422436	Dock9	-0.33933	-2.83771	0.0268161	dedicator of cytokinesis 9
10470954	Lrrc8a	-0.338207	-3.64397	0.00916893	leucine rich repeat containing 8A
10567919	Atxn2l	-0.338138	-2.49352	0.043471	ataxin 2-like
10556442	Tead1	-0.335461	-3.42447	0.0121679	TEA domain family member 1
10491721	Spry1	-0.334959	-3.48426	0.0112573	sprouty homolog 1 (Drosophila)
10498064	Setd7	-0.333773	-3.25044	0.0153057	SET domain containing (lysine methyltransferase) 7
10443949	Adamts10	-0.332292	-2.46683	0.0451512	a disintegrin-like and metallopeptidase (reprolysin type) with thrombospondin type 1 motif, 10
10534456	Hip1	-0.332015	-3.5047	0.0109631	huntingtin interacting protein 1
10589438	Map4	-0.331253	-3.8261	0.00729015	microtubule-associated protein 4
10385747	Jade2	-0.331119	-4.33676	0.00393711	jade family PHD finger 2
10533875	Ncor2	-0.330741	-2.47882	0.0443886	nuclear receptor co-repressor 2
10584317	Esam	-0.330605	-2.49772	0.0432124	endothelial cell-specific adhesion molecule
10450451	Prrc2a	-0.32945	-2.67375	0.0337044	proline-rich coiled-coil 2A
10444459	Tnxb	-0.329096	-2.63315	0.0356834	tenascin XB
10431410	Mapk11	-0.327477	-2.87847	0.0253467	mitogen-activated protein kinase 11
10358559	Hmcn1	-0.325915	-3.39178	0.0126995	hemicentin 1
10458731	Mcc	-0.32449	-2.48583	0.0439487	mutated in colorectal cancers
10502830	Nexn	-0.32384	-3.21745	0.0159936	nexilin
10499655	Il6ra	-0.32291	-3.03322	0.0205028	interleukin 6 receptor, alpha
10384885	Sptbn1	-0.322597	-3.51819	0.0107736	spectrin beta, non-erythrocytic 1
10500813	Hipk1	-0.322522	-3.32044	0.013949	homeodomain interacting protein kinase 1
10413813	Galnt15	-0.321496	-2.88249	0.0252065	UDP-N-acetyl-alpha-D-galactosamine:polypeptide N-acetylgalactosaminyltransferase 15
10554094	Igf1r	-0.320236	-3.73163	0.00820577	insulin-like growth factor I receptor
10376021	2008-09-01	-0.319099	-3.38259	0.0128535	septin 8
10561055	Ceacam2	-0.319029	-2.57343	0.0388184	carcinoembryonic antigen-related cell adhesion molecule 2
10452815	Xdh	-0.317866	-2.58769	0.0380446	xanthine dehydrogenase
10523647	Aff1	-0.314233	-3.03925	0.0203353	AF4/FMR2 family, member 1
10467420	Pdlim1	-0.313756	-3.02364	0.020772	PDZ and LIM domain 1 (elfin)
10488108	Esf1	-0.311757	-2.77079	0.0294281	ESF1, nucleolar pre-rRNA processing protein, homolog (S. cerevisiae)
10496262	Slc9b2	-0.311519	-2.52794	0.0413995	solute carrier family 9, subfamily B (NHA2, cation proton antiporter 2), member 2
10400143	Stxbp6	-0.310286	-2.46454	0.045299	syntaxin binding protein 6 (amisyn)
10555681	Stim1	-0.310141	-4.05343	0.00551458	stromal interaction molecule 1
10505436	Mir455	-0.310133	-3.76702	0.00784878	microRNA 455
10491962	Foxo1	-0.3093	-2.70563	0.0322314	forkhead box O1
10457429	Rock1	-0.308534	-2.55879	0.0396304	Rho-associated coiled-coil containing protein kinase 1
10412298	Itga1	-0.30803	-2.83459	0.0269323	integrin alpha 1
10530560	Slain2	-0.307983	-2.96336	0.0225543	SLAIN motif family, member 2
10359525	Prrc2c	-0.307944	-3.02702	0.0206765	proline-rich coiled-coil 2C
10503259	Trp53inp1	-0.306588	-2.76306	0.0297467	transformation related protein 53 inducible nuclear protein 1
10346668	Fam117b	-0.305694	-3.36003	0.01324	family with sequence similarity 117, member B
10399588	Zfp125	-0.303314	-2.95693	0.022754	zinc finger protein 125
10352194	Cdc42bpa	-0.303136	-3.44416	0.0118594	CDC42 binding protein kinase alpha
10355536	Tns1	-0.301798	-3.38043	0.0128898	tensin 1
10373873	Sf3a1	-0.301407	-3.33306	0.0137187	splicing factor 3a, subunit 1
10459611	Mc2r	-0.300715	-2.92413	0.0238016	melanocortin 2 receptor
10522530	Kit	-0.300368	-3.08337	0.0191536	kit oncogene
10437852	Marf1	-0.300268	-2.42324	0.0480423	meiosis arrest female 1
10500837	Dclre1b	-0.300006	-2.72164	0.0315177	DNA cross-link repair 1B, PSO2 homolog (S. cerevisiae)
10411519	Map1b	-0.29928	-4.10926	0.0051554	microtubule-associated protein 1B
10350697	Nmnat2	-0.297875	-3.19711	0.0164345	nicotinamide nucleotide adenylyltransferase 2
10493537	Pbxip1	-0.297582	-2.83464	0.0269304	pre B cell leukemia transcription factor interacting protein 1
10470834	Sptan1	-0.296971	-3.77459	0.00777463	spectrin alpha, non-erythrocytic 1
10429327	Ago2	-0.296305	-2.72326	0.0314464	argonaute RISC catalytic subunit 2
10425321	Apobec3	-0.294601	-2.48147	0.0442213	apolipoprotein B mRNA editing enzyme, catalytic polypeptide 3
10354598	Hecw2	-0.29445	-4.03953	0.00560829	HECT, C2 and WW domain containing E3 ubiquitin protein ligase 2
10383731	Smtn	-0.294432	-2.43178	0.0474611	smoothelin
10598240	Shroom4	-0.293724	-2.5309	0.0412265	shroom family member 4
10538408	Mturn	-0.293718	-2.59815	0.037487	maturin, neural progenitor differentiation regulator homolog (Xenopus)
10554156	Fam174b	-0.293605	-3.18934	0.0166065	family with sequence similarity 174, member B
10597182	Nbeal2	-0.29261	-2.69488	0.0327205	neurobeachin-like 2
10556456	Tead1	-0.291538	-2.40285	0.04946	TEA domain family member 1
10460829	Mir194-2	-0.290048	-2.8525	0.0262728	microRNA 194-2
10390308	Sp2	-0.289545	-2.62752	0.0359672	Sp2 transcription factor
10558614	Cd163l1	-0.287032	-2.63593	0.035544	CD163 molecule-like 1
10409345	Cltb	-0.286874	-3.3622	0.0132022	clathrin, light polypeptide (Lcb)
10517948	Spen	-0.284238	-3.03349	0.0204952	SPEN homolog, transcriptional regulator (Drosophila)
10592942	Kmt2a	-0.281434	-3.5672	0.0101146	lysine (K)-specific methyltransferase 2A
10447461	Ston1	-0.281379	-2.81837	0.0275449	stonin 1
10564290	Klf13	-0.281174	-2.65672	0.0345198	Kruppel-like factor 13
10449815	Brd4	-0.279849	-2.47517	0.0446193	bromodomain containing 4
10418171	Zcchc24	-0.279474	-3.30607	0.0142165	zinc finger, CCHC domain containing 24
10586250	Dennd4a	-0.27743	-3.31804	0.0139933	DENN/MADD domain containing 4A
10597531	Rbms3	-0.276113	-3.33938	0.0136048	RNA binding motif, single stranded interacting protein
10586240	Dennd4a	-0.275906	-2.87609	0.0254301	DENN/MADD domain containing 4A
10475890	Mertk	-0.274432	-2.67209	0.0337827	c-mer proto-oncogene tyrosine kinase
10526961	Mafk	-0.272563	-3.39133	0.012707	v-maf musculoaponeurotic fibrosarcoma oncogene family, protein K (avian)
10380896	Erbb2	-0.272315	-2.67487	0.0336512	v-erb-b2 erythroblastic leukemia viral oncogene homolog 2, neuro/glioblastoma derived oncogene homolog (avian)
10359762	Rcsd1	-0.270668	-3.09415	0.0188763	RCSD domain containing 1
10532180	Cplx1	-0.270503	-2.60226	0.0372704	complexin 1
10584165	Kirrel3	-0.268177	-3.37053	0.0130586	kin of IRRE like 3 (Drosophila)
10385466	Sgcd	-0.266935	-2.82696	0.0272185	sarcoglycan, delta (dystrophin-associated glycoprotein)
10497548	Fndc3b	-0.266646	-2.6828	0.033279	fibronectin type III domain containing 3B
10540168	Fgd5	-0.266131	-2.73447	0.0309574	FYVE, RhoGEF and PH domain containing 5
10430255	Foxred2	-0.265275	-2.89804	0.0246719	FAD-dependent oxidoreductase domain containing 2
10431147	Ldoc1l	-0.265035	-2.72495	0.0313719	leucine zipper, down-regulated in cancer 1-like
10360666	6330403A02Rik	-0.264388	-2.79633	0.0284009	RIKEN cDNA 6330403A02 gene
10411464	Fcho2	-0.264244	-2.44396	0.0466448	FCH domain only 2
10387944	Camta2	-0.263552	-2.56601	0.0392281	calmodulin binding transcription activator 2
10571752	Dctd	-0.262803	-2.514	0.0422258	dCMP deaminase
10586246	Dennd4a	-0.262425	-3.55866	0.0102261	DENN/MADD domain containing 4A
10416406	Htr2a	-0.261494	-3.1903	0.0165852	5-hydroxytryptamine (serotonin) receptor 2A
10426208	Adm2	-0.259828	-3.01967	0.0208845	adrenomedullin 2
10532315	LOC102638775	-0.258649	-2.89053	0.0249286	zinc finger protein 431-like
10537184	Cald1	-0.258048	-2.75339	0.0301504	caldesmon 1
10584977	Sik3	-0.256732	-2.77739	0.029159	SIK family kinase 3
10493824	S100a7a	-0.256478	-2.45361	0.0460088	S100 calcium binding protein A7A
10590918	Amotl1	-0.254954	-2.89952	0.0246217	angiomotin-like 1
10512640	Gne	-0.25374	-2.9117	0.024212	glucosamine (UDP-N-acetyl)-2-epimerase/N-acetylmannosamine kinase
10503359	Rbm12b2	-0.251832	-2.4563	0.0458326	RNA binding motif protein 12 B2
10502845	Fam73a	-0.251828	-3.21884	0.015964	family with sequence similarity 73, member A
10497222	Zfp704	-0.251347	-3.08396	0.0191383	zinc finger protein 704
10438293	Zdhhc8	-0.251236	-2.92673	0.0237169	zinc finger, DHHC domain containing 8
10527886	Gatad1	-0.249537	-2.51779	0.0419997	GATA zinc finger domain containing 1
10544837	Tril	-0.24885	-2.52689	0.0414615	TLR4 interactor with leucine-rich repeats
10538868	Igk	-0.246699	-2.39693	0.049879	immunoglobulin kappa chain complex
10435271	Heg1	-0.246312	-2.46245	0.0454335	HEG homolog 1 (zebrafish)
10542355	Emp1	-0.243754	-3.7337	0.00818441	epithelial membrane protein 1
10488430	Gm10750	-0.24327	-3.48019	0.0113168	predicted gene 10750
10556426	Parva	-0.241535	-2.63086	0.0357985	parvin, alpha
10402665	Cdc42bpb	-0.241003	-2.68909	0.032987	CDC42 binding protein kinase beta
10586252	Dennd4a	-0.2406	-2.60837	0.0369505	DENN/MADD domain containing 4A
10483025	Rbms1	-0.240496	-2.7898	0.02866	RNA binding motif, single stranded interacting protein 1
10346330	Plcl1	-0.240297	-3.29742	0.0143802	phospholipase C-like 1
10398831	Inf2	-0.236439	-2.68558	0.0331497	inverted formin, FH2 and WH2 domain containing
10367945	Phactr2	-0.235781	-2.77527	0.0292451	phosphatase and actin regulator 2
10489092	Soga1	-0.234976	-2.52265	0.0417109	suppressor of glucose, autophagy associated 1
10344658	Rb1cc1	-0.233775	-2.81706	0.027595	RB1-inducible coiled-coil 1
10482177	Strbp	-0.233362	-2.69641	0.0326504	spermatid perinuclear RNA binding protein
10583676	Carm1	-0.232064	-2.47765	0.0444621	coactivator-associated arginine methyltransferase 1
10568174	Spn	-0.231929	-2.99413	0.021625	sialophorin
10459944	Nfatc1	-0.231243	-3.10876	0.0185072	nuclear factor of activated T cells, cytoplasmic, calcineurin dependent 1
10565852	Rnf169	-0.231031	-3.29297	0.0144652	ring finger protein 169
10476326	Cds2	-0.230967	-2.88738	0.025037	CDP-diacylglycerol synthase (phosphatidate cytidylyltransferase) 2
10442240	Zfp760	-0.229218	-2.8366	0.0268573	zinc finger protein 760
10396877	Galnt16	-0.228626	-2.98448	0.0219119	UDP-N-acetyl-alpha-D-galactosamine:polypeptide N-acetylgalactosaminyltransferase 16
10570483	Arhgef10	-0.227719	-2.84355	0.0266004	Rho guanine nucleotide exchange factor (GEF) 10
10476582	Macrod2	-0.227477	-2.64002	0.0353398	MACRO domain containing 2
10344813	Cspp1	-0.22546	-3.07781	0.0192984	centrosome and spindle pole associated protein 1
10357950	Ppp1r12b	-0.224233	-2.67328	0.0337266	protein phosphatase 1, regulatory (inhibitor) subunit 12B
10436304	Abi3bp	-0.224193	-2.60031	0.0373731	ABI gene family, member 3 (NESH) binding protein
10426479	Ano6	-0.221824	-3.31483	0.0140528	anoctamin 6
10541246	Il17ra	-0.216488	-2.43808	0.0470373	interleukin 17 receptor A
10535025	Got2	-0.21558	-2.52137	0.0417869	glutamatic-oxaloacetic transaminase 2, mitochondrial
10526838	Gm10874	-0.214265	-2.46035	0.0455695	predicted gene 10874
10363703	Jmjd1c	-0.211489	-2.82862	0.027156	jumonji domain containing 1C
10356628	Hdac4	-0.211335	-2.84842	0.0264217	histone deacetylase 4
10526587	Gigyf1	-0.210258	-3.03345	0.0204964	GRB10 interacting GYF protein 1
10353135	Ncoa2	-0.209954	-2.68096	0.0333649	nuclear receptor coactivator 2
10451597	Prickle4	-0.206956	-2.62468	0.0361111	prickle homolog 4 (Drosophila)
10444056	Daxx	-0.20511	-2.44763	0.0464017	Fas death domain-associated protein
10461369	Ahnak	-0.204432	-2.93855	0.0233347	AHNAK nucleoprotein (desmoyokin)
10351353	Cd247	-0.203033	-3.09376	0.0188863	CD247 antigen
10380739	Osbpl7	-0.198981	-2.47723	0.0444885	oxysterol binding protein-like 7
10542791	Ppfibp1	-0.186569	-2.4819	0.0441946	PTPRF interacting protein, binding protein 1 (liprin beta 1)
10361323	Cnksr3	-0.182294	-2.58879	0.0379857	Cnksr family member 3

## Sheet: S3
Table S3. GSEA analysis using the MSigDB collection of curated gene pathway annotations of eWAT from obese LMO3 mice.
Gene sets specifically enriched in rAAV-Lmo3 transduced mice.
NAME	SIZE	ES	NES	NOM p-val	FDR q-val	FWER p-val
HALLMARK_OXIDATIVE_PHOSPHORYLATION	183	0.766808	3.4052	0	0	0
KEGG_PARKINSONS_DISEASE	105	0.757912	3.1338	0	0	0
KEGG_OXIDATIVE_PHOSPHORYLATION	110	0.759149	3.13198	0	0	0
HALLMARK_ADIPOGENESIS	183	0.636521	2.81651	0	0	0
KEGG_HUNTINGTONS_DISEASE	159	0.646434	2.79879	0	0	0
HALLMARK_FATTY_ACID_METABOLISM	142	0.65329	2.78943	0	0	0
KEGG_ALZHEIMERS_DISEASE	147	0.637111	2.7751	0	0	0
KEGG_RIBOSOME	82	0.682219	2.66879	0	0	0
KEGG_CITRATE_CYCLE_TCA_CYCLE	28	0.818255	2.58463	0	0	0
KEGG_FATTY_ACID_METABOLISM	32	0.758737	2.47882	0	0	0
KEGG_PROTEASOME	43	0.702708	2.4583	0	0	0
KEGG_PEROXISOME	71	0.625698	2.41476	0	0	0
BIOCARTA_PROTEASOME_PATHWAY	27	0.771676	2.38833	0	0	0
ENERGY_DERIVATION_BY_OXIDATION_OF_ORGANIC_COMPOUNDS	36	0.712667	2.38472	0	0	0
HALLMARK_MYC_TARGETS_V1	175	0.536208	2.35649	0	0	0
KEGG_PYRUVATE_METABOLISM	36	0.699323	2.3528	0	0	0
KEGG_GLYCOLYSIS_GLUCONEOGENESIS	53	0.642968	2.34015	0	0	0
COENZYME_METABOLIC_PROCESS	36	0.699511	2.32858	0	0	0
KEGG_VALINE_LEUCINE_AND_ISOLEUCINE_DEGRADATION	40	0.677557	2.32109	0	0	0
COFACTOR_METABOLIC_PROCESS	50	0.641968	2.31541	0	0	0
CELLULAR_RESPIRATION	19	0.80915	2.3148	0	0	0
KEGG_PROPANOATE_METABOLISM	30	0.701696	2.25006	0	0	0
FATTY_ACID_OXIDATION	18	0.784839	2.23898	0	0	0
ORGANIC_ACID_METABOLIC_PROCESS	160	0.498594	2.22127	0	0	0
HALLMARK_MTORC1_SIGNALING	178	0.500369	2.21753	0	0	0
COFACTOR_BIOSYNTHETIC_PROCESS	21	0.73523	2.20229	0	0	0
KEGG_SYSTEMIC_LUPUS_ERYTHEMATOSUS	69	0.571165	2.20089	0	0	0
KEGG_FRUCTOSE_AND_MANNOSE_METABOLISM	33	0.647205	2.16462	0	0	0
CARBOXYLIC_ACID_METABOLIC_PROCESS	158	0.490422	2.14009	0	2.61447e-05	0.001
KEGG_TERPENOID_BACKBONE_BIOSYNTHESIS	15	0.771467	2.13204	0	2.52732e-05	0.001
MONOCARBOXYLIC_ACID_METABOLIC_PROCESS	74	0.541058	2.10233	0	0.000167403	0.007
LIPID_CATABOLIC_PROCESS	32	0.637161	2.07722	0	0.000351726	0.015
HALLMARK_PEROXISOME	94	0.515017	2.06212	0	0.00049968	0.021
KEGG_GLYOXYLATE_AND_DICARBOXYLATE_METABOLISM	16	0.745602	2.04755	0	0.000660075	0.029
KEGG_PYRIMIDINE_METABOLISM	89	0.509588	2.03265	0	0.000810454	0.037
FATTY_ACID_METABOLIC_PROCESS	52	0.558691	2.02005	0	0.00101129	0.048
AEROBIC_RESPIRATION	15	0.747259	1.99461	0	0.00158512	0.077
KEGG_BUTANOATE_METABOLISM	30	0.626967	1.99221	0	0.00158262	0.079
KEGG_PPAR_SIGNALING_PATHWAY	60	0.536272	1.96949	0	0.00220431	0.11
CELLULAR_LIPID_CATABOLIC_PROCESS	29	0.619068	1.94307	0	0.00296095	0.15
KEGG_PROTEIN_EXPORT	19	0.671868	1.93805	0.00185874	0.00301284	0.156
CELLULAR_CATABOLIC_PROCESS	189	0.434441	1.93736	0	0.00295848	0.157
GLUCOSE_METABOLIC_PROCESS	25	0.613509	1.90011	0.0018797	0.00490223	0.25
CATABOLIC_PROCESS	196	0.427659	1.89735	0	0.00500989	0.26
HALLMARK_CHOLESTEROL_HOMEOSTASIS	67	0.502274	1.89685	0	0.00496369	0.263
MITOCHONDRION_ORGANIZATION_AND_BIOGENESIS	43	0.530403	1.87032	0.00186916	0.00676292	0.352
CELLULAR_BIOSYNTHETIC_PROCESS	275	0.403209	1.86703	0	0.00685513	0.362
KEGG_DNA_REPLICATION	33	0.574626	1.86683	0	0.00674233	0.362
KEGG_CARDIAC_MUSCLE_CONTRACTION	69	0.480434	1.86478	0	0.00672683	0.369
GENERATION_OF_PRECURSOR_METABOLITES_AND_ENERGY	111	0.44197	1.83179	0	0.00936846	0.48
PEROXISOME_ORGANIZATION_AND_BIOGENESIS	15	0.665741	1.82756	0.00584795	0.00968143	0.497
HALLMARK_E2F_TARGETS	172	0.4152	1.81802	0	0.0106663	0.535
HALLMARK_DNA_REPAIR	134	0.418856	1.79092	0	0.0143222	0.662
BIOSYNTHETIC_PROCESS	407	0.373573	1.78723	0	0.0144679	0.67
LIPID_METABOLIC_PROCESS	268	0.384022	1.77492	0	0.0164987	0.723
KEGG_AMINOACYL_TRNA_BIOSYNTHESIS	31	0.54156	1.77402	0.00573614	0.0162966	0.725
KEGG_GALACTOSE_METABOLISM	23	0.58817	1.77199	0.00371058	0.0163478	0.73
KEGG_PENTOSE_PHOSPHATE_PATHWAY	24	0.572769	1.76259	0.00561798	0.0177681	0.766
KEGG_PORPHYRIN_AND_CHLOROPHYLL_METABOLISM	24	0.575677	1.75849	0.00578035	0.0181628	0.78
TRANSLATION	147	0.408786	1.75479	0	0.0187119	0.796
HALLMARK_BILE_ACID_METABOLISM	108	0.422452	1.73856	0.00171527	0.0219719	0.843
HALLMARK_REACTIVE_OXIGEN_SPECIES_PATHWAY	42	0.502032	1.73812	0.00185185	0.0217137	0.846
NITROGEN_COMPOUND_CATABOLIC_PROCESS	28	0.534447	1.72526	0.00579151	0.024168	0.876
KEGG_AMINO_SUGAR_AND_NUCLEOTIDE_SUGAR_METABOLISM	42	0.501563	1.72384	0.00186567	0.0240567	0.879
CARBOHYDRATE_BIOSYNTHETIC_PROCESS	43	0.495084	1.71814	0.00536673	0.0249893	0.893
HALLMARK_GLYCOLYSIS	180	0.388244	1.7145	0	0.025404	0.899
CELLULAR_LIPID_METABOLIC_PROCESS	212	0.373029	1.6799	0	0.0350332	0.957
KEGG_RNA_POLYMERASE	27	0.536434	1.67668	0.00570342	0.0354988	0.959
MACROMOLECULE_BIOSYNTHETIC_PROCESS	275	0.361198	1.66559	0	0.0390958	0.977
CELLULAR_CARBOHYDRATE_METABOLIC_PROCESS	114	0.401459	1.66172	0	0.0398808	0.98
KEGG_ARACHIDONIC_ACID_METABOLISM	41	0.482801	1.6597	0.00361664	0.0399485	0.981
ALCOHOL_METABOLIC_PROCESS	77	0.420552	1.64462	0.00175747	0.0449384	0.99
KEGG_NUCLEOTIDE_EXCISION_REPAIR	43	0.464765	1.64277	0.0113208	0.0449152	0.991
KEGG_HISTIDINE_METABOLISM	26	0.517164	1.62083	0.00963391	0.0531322	0.997
HALLMARK_UV_RESPONSE_UP	142	0.375741	1.61998	0	0.0528429	0.997
KEGG_BIOSYNTHESIS_OF_UNSATURATED_FATTY_ACIDS	18	0.570153	1.60362	0.0315985	0.0596786	0.999
KEGG_TRYPTOPHAN_METABOLISM	35	0.477263	1.58058	0.011583	0.0717834	1
AMINE_CATABOLIC_PROCESS	26	0.501078	1.57915	0.0208729	0.071685	1
AMINO_ACID_AND_DERIVATIVE_METABOLIC_PROCESS	94	0.387558	1.57397	0.003367	0.0737621	1
KEGG_STARCH_AND_SUCROSE_METABOLISM	26	0.503861	1.56918	0.016791	0.075583	1
AMINO_ACID_CATABOLIC_PROCESS	24	0.502568	1.55763	0.0192644	0.0822202	1
RESPONSE_TO_OXIDATIVE_STRESS	43	0.44708	1.55522	0.0128205	0.0828413	1
APOPTOTIC_NUCLEAR_CHANGES	18	0.544634	1.55513	0.0307102	0.0818799	1
PROTEIN_FOLDING	53	0.421452	1.53535	0.0127042	0.0943313	1
RESPONSE_TO_TEMPERATURE_STIMULUS	15	0.558075	1.52858	0.0317164	0.0983514	1
AMINO_ACID_METABOLIC_PROCESS	73	0.397524	1.51361	0.0105634	0.108616	1
KEGG_BASE_EXCISION_REPAIR	33	0.452029	1.51091	0.0427509	0.109552	1
TRNA_METABOLIC_PROCESS	17	0.549586	1.51069	0.0372549	0.108475	1
BIOCARTA_IL10_PATHWAY	17	0.541925	1.50748	0.0484171	0.10996	1
HALLMARK_SPERMATOGENESIS	122	0.357555	1.50592	0.013267	0.109891	1
KEGG_GLUTATHIONE_METABOLISM	43	0.420497	1.50417	0.0214669	0.10987	1
KEGG_PANTOTHENATE_AND_COA_BIOSYNTHESIS	15	0.552006	1.49869	0.0480769	0.113356	1
OXYGEN_AND_REACTIVE_OXYGEN_SPECIES_METABOLIC_PROCESS	18	0.527344	1.48084	0.0616822	0.127488	1
CARBOHYDRATE_METABOLIC_PROCESS	162	0.339686	1.48052	0.00338409	0.12641	1
ER_TO_GOLGI_VESICLE_MEDIATED_TRANSPORT	15	0.553608	1.46124	0.0659341	0.143936	1
MEMBRANE_FUSION	27	0.464464	1.45671	0.0667903	0.147134	1
CELL_STRUCTURE_DISASSEMBLY_DURING_APOPTOSIS	17	0.514084	1.44904	0.0760668	0.153172	1
KEGG_MISMATCH_REPAIR	22	0.491997	1.43973	0.0558767	0.16154	1
CELLULAR_PROTEIN_COMPLEX_ASSEMBLY	31	0.453807	1.43557	0.0634328	0.164639	1
NUCLEOBASENUCLEOSIDE_AND_NUCLEOTIDE_METABOLIC_PROCESS	46	0.401811	1.43076	0.0444444	0.168269	1
KEGG_GLYCEROLIPID_METABOLISM	42	0.4137	1.42856	0.0441989	0.169067	1
LIPID_BIOSYNTHETIC_PROCESS	87	0.358215	1.42739	0.0296684	0.168893	1
HALLMARK_XENOBIOTIC_METABOLISM	180	0.322695	1.42439	0.00830565	0.170402	1
KEGG_GLYCEROPHOSPHOLIPID_METABOLISM	65	0.380272	1.41624	0.0307414	0.178058	1
AMINO_ACID_DERIVATIVE_METABOLIC_PROCESS	21	0.477684	1.40003	0.0809249	0.196859	1
MITOCHONDRIAL_TRANSPORT	19	0.48963	1.39983	0.0818182	0.195247	1
HETEROCYCLE_METABOLIC_PROCESS	23	0.482831	1.39924	0.0895238	0.19426	1
KEGG_PURINE_METABOLISM	148	0.320869	1.39511	0.0187394	0.198207	1
KEGG_NICOTINATE_AND_NICOTINAMIDE_METABOLISM	21	0.476037	1.38919	0.0883978	0.203845	1
HALLMARK_PROTEIN_SECRETION	89	0.352007	1.37931	0.0428082	0.215627	1
PROTEIN_TARGETING	98	0.342581	1.37811	0.0391517	0.215386	1
KEGG_LYSINE_DEGRADATION	43	0.399803	1.37222	0.0828924	0.221965	1
DNA_METABOLIC_PROCESS	226	0.300495	1.37212	0.0078125	0.220133	1
VITAMIN_METABOLIC_PROCESS	17	0.484051	1.35359	0.104651	0.245142	1
AROMATIC_COMPOUND_METABOLIC_PROCESS	24	0.449271	1.35002	0.0934066	0.248321	1
PHOSPHOLIPID_METABOLIC_PROCESS	60	0.36347	1.34683	0.0735294	0.250798	1
DNA_DAMAGE_RESPONSESIGNAL_TRANSDUCTION	27	0.435729	1.34606	0.109057	0.249862	1
CARBOHYDRATE_CATABOLIC_PROCESS	23	0.455888	1.34263	0.105263	0.253164	1
KEGG_ETHER_LIPID_METABOLISM	28	0.42916	1.34209	0.101124	0.25187	1
CELLULAR_CARBOHYDRATE_CATABOLIC_PROCESS	22	0.459764	1.34082	0.110057	0.251679	1
KEGG_ASTHMA	15	0.493281	1.33892	0.129845	0.252556	1
KEGG_SELENOAMINO_ACID_METABOLISM	21	0.458156	1.33165	0.140569	0.262389	1
KEGG_GLYCINE_SERINE_AND_THREONINE_METABOLISM	31	0.413438	1.33061	0.111524	0.261893	1
RESPONSE_TO_DNA_DAMAGE_STIMULUS	145	0.304139	1.3249	0.0357143	0.268766	1
PROTEIN_IMPORT	54	0.365403	1.31924	0.0982456	0.27578	1
KEGG_HOMOLOGOUS_RECOMBINATION	25	0.425766	1.31659	0.138686	0.278248	1
KEGG_DRUG_METABOLISM_CYTOCHROME_P450	35	0.39696	1.31545	0.116858	0.277859	1
KEGG_RNA_DEGRADATION	50	0.365827	1.31124	0.0926916	0.28245	1
REGULATION_OF_DNA_BINDING	42	0.376324	1.30558	0.122124	0.289725	1
HALLMARK_INTERFERON_GAMMA_RESPONSE	172	0.29629	1.30063	0.0357724	0.295868	1
HALLMARK_HEME_METABOLISM	169	0.297194	1.29522	0.0457627	0.302941	1
KEGG_LINOLEIC_ACID_METABOLISM	18	0.446462	1.29376	0.143137	0.303184	1
HALLMARK_MYC_TARGETS_V2	48	0.364218	1.29276	0.102518	0.302705	1
DNA_CATABOLIC_PROCESS	22	0.434741	1.29263	0.143369	0.300673	1
KEGG_LYSOSOME	114	0.310425	1.29213	0.0717949	0.299424	1
KEGG_BETA_ALANINE_METABOLISM	22	0.43829	1.29169	0.164436	0.297878	1
DNA_REPLICATION	84	0.320794	1.27882	0.10017	0.318349	1
SULFUR_METABOLIC_PROCESS	32	0.396839	1.27615	0.137363	0.320742	1
CHROMOSOME_SEGREGATION	26	0.413284	1.27149	0.151899	0.326381	1
CELLULAR_COMPONENT_DISASSEMBLY	30	0.395169	1.26928	0.158845	0.328208	1
KEGG_METABOLISM_OF_XENOBIOTICS_BY_CYTOCHROME_P450	32	0.386091	1.26294	0.14841	0.337492	1
GLYCEROPHOSPHOLIPID_BIOSYNTHETIC_PROCESS	25	0.405579	1.25738	0.153846	0.345808	1
KEGG_ADIPOCYTOKINE_SIGNALING_PATHWAY	65	0.334441	1.25724	0.133452	0.343645	1
NEGATIVE_REGULATION_OF_DNA_BINDING	15	0.469464	1.25671	0.168539	0.342214	1
MACROMOLECULE_CATABOLIC_PROCESS	118	0.302257	1.25515	0.0867257	0.343056	1
DNA_DEPENDENT_DNA_REPLICATION	45	0.3659	1.25117	0.137931	0.348473	1
INTRACELLULAR_PROTEIN_TRANSPORT	126	0.299743	1.24762	0.107081	0.352952	1
GOLGI_VESICLE_TRANSPORT	45	0.348727	1.24557	0.140713	0.354396	1
KEGG_CYSTEINE_AND_METHIONINE_METABOLISM	28	0.390612	1.24128	0.158491	0.360298	1
CASPASE_ACTIVATION	22	0.412875	1.24114	0.172676	0.358158	1
KEGG_RIBOFLAVIN_METABOLISM	15	0.459323	1.24058	0.197719	0.35684	1
KEGG_VIBRIO_CHOLERAE_INFECTION	49	0.343519	1.23029	0.1537	0.375083	1
APOPTOTIC_PROGRAM	53	0.340622	1.22865	0.149091	0.375923	1
STEROID_BIOSYNTHETIC_PROCESS	23	0.405859	1.22692	0.217636	0.377118	1
NUCLEAR_ORGANIZATION_AND_BIOGENESIS	26	0.393842	1.22656	0.178771	0.375455	1
KEGG_ARGININE_AND_PROLINE_METABOLISM	47	0.341489	1.22132	0.156827	0.383862	1
KEGG_BASAL_TRANSCRIPTION_FACTORS	32	0.373244	1.21766	0.206642	0.389337	1
SECONDARY_METABOLIC_PROCESS	25	0.389983	1.21548	0.182692	0.391238	1
KEGG_ALANINE_ASPARTATE_AND_GLUTAMATE_METABOLISM	30	0.380439	1.21271	0.176471	0.394488	1
KEGG_ALPHA_LINOLENIC_ACID_METABOLISM	17	0.436587	1.21221	0.229376	0.393097	1
KEGG_DRUG_METABOLISM_OTHER_ENZYMES	22	0.406599	1.20834	0.215356	0.398857	1
NEGATIVE_REGULATION_OF_BINDING	16	0.444888	1.20315	0.232604	0.406863	1
POSITIVE_REGULATION_OF_CASPASE_ACTIVITY	23	0.400674	1.20246	0.229907	0.405756	1
HALLMARK_INTERFERON_ALPHA_RESPONSE	81	0.305973	1.19837	0.129825	0.41218	1
KEGG_CYTOSOLIC_DNA_SENSING_PATHWAY	46	0.340936	1.1964	0.2	0.41388	1
CELLULAR_MACROMOLECULE_CATABOLIC_PROCESS	91	0.299517	1.19398	0.15971	0.41652	1
BIOCARTA_CELLCYCLE_PATHWAY	22	0.398819	1.18678	0.242806	0.429308	1
BIOCARTA_CASPASE_PATHWAY	21	0.409412	1.18652	0.233151	0.42736	1
BIOCARTA_IL22BP_PATHWAY	16	0.421944	1.1835	0.23964	0.431324	1
PROTEIN_TRANSPORT	137	0.280019	1.1831	0.135325	0.429682	1
NUCLEOTIDE_METABOLIC_PROCESS	36	0.355727	1.18215	0.211896	0.429407	1
GLYCEROPHOSPHOLIPID_METABOLIC_PROCESS	36	0.356974	1.17791	0.229391	0.436441	1
RESPONSE_TO_ENDOGENOUS_STIMULUS	180	0.264799	1.17504	0.1584	0.440465	1
NITROGEN_COMPOUND_METABOLIC_PROCESS	142	0.272445	1.16911	0.150413	0.451544	1
POSITIVE_REGULATION_OF_DNA_BINDING	24	0.377598	1.15131	0.271375	0.491267	1
DNA_REPAIR	115	0.276678	1.14904	0.198618	0.494024	1
CELLULAR_PROTEIN_CATABOLIC_PROCESS	50	0.313178	1.14656	0.249545	0.497323	1
KEGG_TOLL_LIKE_RECEPTOR_SIGNALING_PATHWAY	93	0.283048	1.13985	0.224638	0.51098	1
KEGG_SPHINGOLIPID_METABOLISM	32	0.349789	1.13944	0.249097	0.50912	1
ONE_CARBON_COMPOUND_METABOLIC_PROCESS	26	0.368169	1.13603	0.295238	0.514878	1
ESTABLISHMENT_OF_PROTEIN_LOCALIZATION	161	0.25933	1.13529	0.196667	0.514005	1
KEGG_STEROID_HORMONE_BIOSYNTHESIS	26	0.365657	1.13471	0.305343	0.512612	1
KEGG_UBIQUITIN_MEDIATED_PROTEOLYSIS	122	0.267831	1.13236	0.207705	0.515503	1
AMINE_METABOLIC_PROCESS	130	0.267871	1.12759	0.224626	0.524368	1
KEGG_SPLICEOSOME	93	0.279856	1.1251	0.264912	0.527629	1
POSITIVE_REGULATION_OF_BINDING	24	0.377598	1.12173	0.297456	0.533084	1
MEMBRANE_LIPID_METABOLIC_PROCESS	85	0.280348	1.11798	0.270728	0.539688	1
REGULATION_OF_TRANSCRIPTION_FACTOR_ACTIVITY	35	0.337976	1.11549	0.300527	0.543237	1
INTRACELLULAR_TRANSPORT	247	0.242982	1.11003	0.209003	0.554254	1
PHOSPHOLIPID_BIOSYNTHETIC_PROCESS	31	0.349471	1.10716	0.298851	0.558677	1
KEGG_TYROSINE_METABOLISM	35	0.326341	1.10189	0.305243	0.568915	1
MITOTIC_CELL_CYCLE_CHECKPOINT	21	0.376752	1.09792	0.348624	0.576407	1
ELECTRON_TRANSPORT_GO_0006118	45	0.313995	1.09681	0.31793	0.576458	1
NEGATIVE_REGULATION_OF_CELLULAR_BIOSYNTHETIC_PROCESS	25	0.356683	1.09326	0.359191	0.582858	1
CELL_MATURATION	15	0.413182	1.09135	0.34104	0.585079	1
PROTEIN_LOCALIZATION	181	0.24873	1.08689	0.252912	0.59401	1
INDUCTION_OF_APOPTOSIS_BY_INTRACELLULAR_SIGNALS	19	0.386084	1.08634	0.323471	0.59241	1
REGULATION_OF_BINDING	51	0.303749	1.08506	0.328386	0.592858	1
MRNA_PROCESSING_GO_0006397	51	0.299643	1.08443	0.313274	0.591708	1
BIOCARTA_GLEEVEC_PATHWAY	23	0.359861	1.08343	0.345351	0.591436	1
REGULATION_OF_DNA_METABOLIC_PROCESS	40	0.312722	1.08163	0.333333	0.593291	1
M_PHASE	100	0.268834	1.08074	0.303136	0.592645	1
PROTEOLYSIS	166	0.247688	1.08011	0.305691	0.591411	1
PROTEIN_CATABOLIC_PROCESS	56	0.294794	1.07893	0.32037	0.591546	1
MRNA_METABOLIC_PROCESS	62	0.284971	1.07849	0.315693	0.58982	1
REGULATION_OF_MITOTIC_CELL_CYCLE	17	0.38103	1.07252	0.367041	0.603077	1
HALLMARK_ANDROGEN_RESPONSE	89	0.273261	1.05863	0.360627	0.637961	1
SEXUAL_REPRODUCTION	118	0.252507	1.05698	0.336824	0.639528	1
KEGG_PROXIMAL_TUBULE_BICARBONATE_RECLAMATION	20	0.351612	1.04916	0.382409	0.658405	1
KEGG_OTHER_GLYCAN_DEGRADATION	15	0.379084	1.04424	0.410112	0.668702	1
CELL_CYCLE_CHECKPOINT_GO_0000075	44	0.305797	1.04049	0.391071	0.676	1
HALLMARK_UNFOLDED_PROTEIN_RESPONSE	103	0.254479	1.0389	0.380379	0.677305	1
DEVELOPMENTAL_MATURATION	17	0.369825	1.03827	0.404412	0.675901	1
GAMETE_GENERATION	97	0.252496	1.03806	0.385563	0.673303	1
HALLMARK_G2M_CHECKPOINT	176	0.234152	1.03462	0.370435	0.680069	1
KEGG_CELL_CYCLE	113	0.253988	1.03384	0.367133	0.679184	1
BIOCARTA_ATRBRCA_PATHWAY	19	0.357197	1.0333	0.419231	0.677539	1
MACROMOLECULE_LOCALIZATION	198	0.229827	1.03213	0.363036	0.677707	1
RNA_SPLICING	65	0.272033	1.02757	0.42674	0.687641	1
ESTABLISHMENT_OF_CELLULAR_LOCALIZATION	308	0.21712	1.02436	0.405024	0.693103	1
BIOCARTA_PPARA_PATHWAY	51	0.288214	1.02043	0.417112	0.701251	1
RESPONSE_TO_STRESS	442	0.210512	1.01997	0.398773	0.699283	1
ORGANIC_ACID_TRANSPORT	40	0.297457	1.01891	0.411877	0.699177	1
BIOCARTA_TOLL_PATHWAY	34	0.30375	1.01685	0.413793	0.701904	1
PROTEIN_AMINO_ACID_N_LINKED_GLYCOSYLATION	28	0.322746	1.01684	0.410156	0.698807	1
DI__TRI_VALENT_INORGANIC_CATION_TRANSPORT	31	0.31238	1.01238	0.430147	0.707875	1
CARBOXYLIC_ACID_TRANSPORT	39	0.298896	1.01185	0.443674	0.706139	1
BIOPOLYMER_CATABOLIC_PROCESS	99	0.251578	1.01139	0.436823	0.704331	1
DOUBLE_STRAND_BREAK_REPAIR	22	0.34812	1.01121	0.445471	0.701712	1
ACTIVATION_OF_NF_KAPPAB_TRANSCRIPTION_FACTOR	16	0.368873	1.00499	0.464627	0.716175	1
BIOCARTA_CHREBP2_PATHWAY	40	0.298681	1.00378	0.444853	0.716479	1
RNA_SPLICINGVIA_TRANSESTERIFICATION_REACTIONS	21	0.345469	0.997034	0.465209	0.732609	1
KEGG_PRIMARY_BILE_ACID_BIOSYNTHESIS	15	0.364625	0.994141	0.463899	0.73746	1
RNA_PROCESSING	129	0.23441	0.992986	0.446701	0.737606	1
HORMONE_METABOLIC_PROCESS	26	0.322941	0.991168	0.476015	0.739623	1
M_PHASE_OF_MITOTIC_CELL_CYCLE	76	0.254105	0.988473	0.483245	0.743836	1
MEMBRANE_LIPID_BIOSYNTHETIC_PROCESS	39	0.290431	0.988349	0.477148	0.741067	1
APOPTOSIS_GO	377	0.205735	0.986915	0.515385	0.741885	1
NEGATIVE_REGULATION_OF_TRANSLATION	19	0.335094	0.98025	0.485401	0.757984	1
PROGRAMMED_CELL_DEATH	378	0.203205	0.977304	0.532625	0.763088	1
MICROTUBULE_BASED_MOVEMENT	15	0.357247	0.97598	0.486891	0.76362	1
BIOCARTA_EPO_PATHWAY	19	0.347347	0.975137	0.498141	0.763013	1
SULFUR_COMPOUND_BIOSYNTHETIC_PROCESS	15	0.356584	0.969862	0.488203	0.775139	1
KEGG_P53_SIGNALING_PATHWAY	60	0.258589	0.966659	0.506173	0.781135	1
CELLULAR_LOCALIZATION	325	0.204323	0.96566	0.55	0.780923	1
POSITIVE_REGULATION_OF_HYDROLASE_ACTIVITY	45	0.271952	0.961271	0.503676	0.790266	1
POSITIVE_REGULATION_OF_I_KAPPAB_KINASE_NF_KAPPAB_CASCADE	75	0.247866	0.959999	0.536028	0.790534	1
NEGATIVE_REGULATION_OF_TRANSCRIPTION_FROM_RNA_POLYMERASE_II_PROMOTER	61	0.252177	0.959142	0.522361	0.789634	1
STEROID_METABOLIC_PROCESS	55	0.259009	0.95665	0.531306	0.79338	1
KEGG_PRION_DISEASES	30	0.303756	0.956594	0.525292	0.79039	1
REGULATION_OF_DNA_REPLICATION	18	0.343102	0.955325	0.536723	0.791001	1
NEGATIVE_REGULATION_OF_MULTICELLULAR_ORGANISMAL_PROCESS	28	0.308536	0.954581	0.519774	0.789852	1
BIOCARTA_MITOCHONDRIA_PATHWAY	19	0.329611	0.950921	0.52952	0.796937	1
ANION_TRANSPORT	26	0.299052	0.942937	0.53663	0.816277	1
DNA_PACKAGING	31	0.296988	0.942383	0.547244	0.814661	1
KEGG_PHENYLALANINE_METABOLISM	17	0.338295	0.940359	0.539526	0.817086	1
TRANSCRIPTION_INITIATION_FROM_RNA_POLYMERASE_II_PROMOTER	18	0.334517	0.94011	0.539474	0.814601	1
NUCLEOTIDE_BIOSYNTHETIC_PROCESS	16	0.342853	0.93716	0.540076	0.819385	1
NEGATIVE_REGULATION_OF_BIOSYNTHETIC_PROCESS	26	0.296531	0.934623	0.574109	0.823205	1
REGULATION_OF_MITOSIS	39	0.272457	0.932451	0.557143	0.826009	1
I_KAPPAB_KINASE_NF_KAPPAB_CASCADE	97	0.230641	0.931162	0.602812	0.826153	1
HALLMARK_IL6_JAK_STAT3_SIGNALING	84	0.233654	0.928964	0.571429	0.829071	1
NEGATIVE_REGULATION_OF_APOPTOSIS	134	0.219338	0.9281	0.624339	0.828388	1
MITOSIS	74	0.239653	0.920093	0.601835	0.84667	1
REGULATION_OF_APOPTOSIS	296	0.195286	0.919661	0.713851	0.844608	1
DNA_INTEGRITY_CHECKPOINT	20	0.318519	0.918995	0.566547	0.84328	1
ESTABLISHMENT_OF_ORGANELLE_LOCALIZATION	15	0.338036	0.915566	0.565637	0.84916	1
BIOCARTA_CYTOKINE_PATHWAY	20	0.309267	0.914196	0.575704	0.849474	1
TRANSCRIPTION_FROM_RNA_POLYMERASE_III_PROMOTER	16	0.334092	0.912173	0.543762	0.851821	1
DETECTION_OF_STIMULUS_INVOLVED_IN_SENSORY_PERCEPTION	18	0.326618	0.907845	0.599628	0.86025	1
HALLMARK_ANGIOGENESIS	33	0.274519	0.90708	0.595506	0.859037	1
UBIQUITIN_CYCLE	44	0.260958	0.90226	0.595281	0.868281	1
KEGG_RETINOL_METABOLISM	26	0.295314	0.902215	0.621928	0.865205	1
REGULATION_OF_I_KAPPAB_KINASE_NF_KAPPAB_CASCADE	79	0.230193	0.896229	0.679279	0.877277	1
KEGG_ONE_CARBON_POOL_BY_FOLATE	16	0.321207	0.893819	0.625461	0.880369	1
NEGATIVE_REGULATION_OF_PROGRAMMED_CELL_DEATH	135	0.210991	0.893121	0.666084	0.879078	1
REGULATION_OF_PROTEIN_MODIFICATION_PROCESS	38	0.264463	0.892579	0.631016	0.877216	1
REGULATION_OF_PROGRAMMED_CELL_DEATH	297	0.192059	0.890679	0.782324	0.878936	1
TRANSCRIPTION_INITIATION	24	0.291703	0.890572	0.648313	0.876083	1
NITROGEN_COMPOUND_BIOSYNTHETIC_PROCESS	23	0.297058	0.888896	0.643264	0.876929	1
REGULATION_OF_HYDROLASE_ACTIVITY	65	0.235025	0.887073	0.673145	0.878241	1
PROTEIN_MODIFICATION_BY_SMALL_PROTEIN_CONJUGATION	39	0.261718	0.884943	0.654321	0.880362	1
DNA_RECOMBINATION	43	0.254517	0.881166	0.641577	0.886511	1
KEGG_GLYCOSPHINGOLIPID_BIOSYNTHESIS_LACTO_AND_NEOLACTO_SERIES	22	0.297918	0.880671	0.638298	0.884466	1
REGULATION_OF_CYCLIN_DEPENDENT_PROTEIN_KINASE_ACTIVITY	40	0.254177	0.871887	0.686238	0.90306	1
KEGG_ALLOGRAFT_REJECTION	16	0.321484	0.871826	0.628676	0.900048	1
KEGG_N_GLYCAN_BIOSYNTHESIS	41	0.251848	0.867739	0.698011	0.906408	1
MEMBRANE_ORGANIZATION_AND_BIOGENESIS	120	0.206472	0.865702	0.751689	0.907763	1
BIOCARTA_CDC42RAC_PATHWAY	16	0.307535	0.860484	0.639925	0.916829	1
CELLULAR_RESPONSE_TO_STIMULUS	17	0.304754	0.858467	0.645544	0.918375	1
BIOCARTA_IL3_PATHWAY	15	0.316521	0.853415	0.678571	0.926803	1
DIGESTION	37	0.257387	0.853108	0.714029	0.924274	1
POSITIVE_REGULATION_OF_TRANSCRIPTION_FACTOR_ACTIVITY	22	0.286768	0.850686	0.672447	0.926479	1
PROTEIN_AMINO_ACID_LIPIDATION	22	0.282587	0.849803	0.69962	0.925222	1
CHROMATIN_REMODELING	20	0.289912	0.848507	0.701323	0.924903	1
KEGG_PROGESTERONE_MEDIATED_OOCYTE_MATURATION	81	0.215792	0.84732	0.744863	0.92441	1
GLYCOPROTEIN_METABOLIC_PROCESS	84	0.212849	0.841841	0.786458	0.933229	1
GLYCOPROTEIN_BIOSYNTHETIC_PROCESS	69	0.221666	0.841384	0.789189	0.931077	1
SECRETORY_PATHWAY	78	0.217122	0.83954	0.769911	0.931989	1
KEGG_EPITHELIAL_CELL_SIGNALING_IN_HELICOBACTER_PYLORI_INFECTION	63	0.224697	0.829927	0.773214	0.948728	1
CARBOHYDRATE_TRANSPORT	16	0.302151	0.829754	0.728846	0.94596	1
BIOCARTA_TFF_PATHWAY	20	0.285903	0.827778	0.740113	0.946724	1
BIOCARTA_PGC1A_PATHWAY	22	0.28166	0.82516	0.716165	0.948733	1
DEVELOPMENT_OF_PRIMARY_SEXUAL_CHARACTERISTICS	25	0.269314	0.824822	0.732839	0.946253	1
ORGANELLE_LOCALIZATION	22	0.274753	0.817014	0.72744	0.95834	1
RIBONUCLEOPROTEIN_COMPLEX_BIOGENESIS_AND_ASSEMBLY	53	0.224121	0.811795	0.804384	0.964867	1
DNA_DAMAGE_CHECKPOINT	17	0.298706	0.810411	0.717757	0.964176	1
JAK_STAT_CASCADE	28	0.259113	0.807268	0.769231	0.966767	1
BIOCARTA_TNFR1_PATHWAY	29	0.253425	0.806853	0.741348	0.964375	1
BIOCARTA_CHEMICAL_PATHWAY	20	0.273853	0.802223	0.764706	0.969893	1
KEGG_FC_EPSILON_RI_SIGNALING_PATHWAY	76	0.204552	0.800413	0.847341	0.970025	1
BIOCARTA_TPO_PATHWAY	23	0.257888	0.793098	0.760911	0.979431	1
REGULATION_OF_SECRETION	29	0.247707	0.791822	0.796703	0.978418	1
BIOCARTA_NDKDYNAMIN_PATHWAY	18	0.276352	0.785631	0.760512	0.985241	1
REPRODUCTION	216	0.174734	0.785267	0.953255	0.982702	1
POSITIVE_REGULATION_OF_PROTEIN_METABOLIC_PROCESS	69	0.204292	0.784649	0.852686	0.980565	1
KEGG_INTESTINAL_IMMUNE_NETWORK_FOR_IGA_PRODUCTION	31	0.243361	0.780982	0.790493	0.983112	1
KEGG_APOPTOSIS	74	0.202642	0.780833	0.891525	0.980253	1
KEGG_INSULIN_SIGNALING_PATHWAY	128	0.182365	0.778615	0.935811	0.980599	1
PROTEIN_UBIQUITINATION	37	0.229724	0.778076	0.840445	0.97834	1
PROTEIN_DNA_COMPLEX_ASSEMBLY	37	0.230285	0.777931	0.82971	0.97551	1
RESPONSE_TO_BACTERIUM	19	0.26979	0.777276	0.79159	0.973414	1
CHROMATIN_ASSEMBLY	16	0.282988	0.771373	0.784906	0.979132	1
BIOCARTA_ARF_PATHWAY	16	0.282117	0.76966	0.775093	0.9786	1
BIOCARTA_CK1_PATHWAY	15	0.277579	0.767731	0.792308	0.978254	1
HUMORAL_IMMUNE_RESPONSE	28	0.246689	0.7661	0.807692	0.977635	1
KEGG_OOCYTE_MEIOSIS	101	0.184269	0.754111	0.936953	0.99046	1
KEGG_SNARE_INTERACTIONS_IN_VESICULAR_TRANSPORT	30	0.236956	0.752929	0.856604	0.988999	1
PIGMENT_METABOLIC_PROCESS	18	0.270163	0.749526	0.820076	0.990228	1
REGULATION_OF_CELLULAR_PROTEIN_METABOLIC_PROCESS	135	0.175608	0.740826	0.975207	0.997646	1
MICROTUBULE_BASED_PROCESS	74	0.188835	0.740488	0.930272	0.995084	1
SYNAPTOGENESIS	18	0.261827	0.739724	0.815789	0.992924	1
KEGG_OLFACTORY_TRANSDUCTION	28	0.232185	0.728543	0.878731	1	1
POSITIVE_REGULATION_OF_PROTEIN_MODIFICATION_PROCESS	27	0.231708	0.72821	0.878182	0.999573	1
KEGG_GLYCOSYLPHOSPHATIDYLINOSITOL_GPI_ANCHOR_BIOSYNTHESIS	23	0.240479	0.727576	0.858491	0.997277	1
REGULATION_OF_PROTEIN_METABOLIC_PROCESS	144	0.167376	0.72713	0.978188	0.9948	1
INORGANIC_ANION_TRANSPORT	16	0.26354	0.725503	0.840909	0.993516	1
PIGMENT_BIOSYNTHETIC_PROCESS	17	0.261623	0.724628	0.841509	0.991609	1
CELL_CYCLE_PHASE	152	0.164895	0.721765	0.991394	0.991616	1
CELL_CYCLE_PROCESS	171	0.162842	0.716511	0.984642	0.99379	1
MITOTIC_CELL_CYCLE	136	0.16794	0.715954	0.982669	0.991435	1
BIOCARTA_PDGF_PATHWAY	31	0.219331	0.715782	0.888889	0.988711	1
INDUCTION_OF_APOPTOSIS_BY_EXTRACELLULAR_SIGNALS	27	0.225591	0.713172	0.887701	0.988217	1
POSITIVE_REGULATION_OF_CELLULAR_PROTEIN_METABOLIC_PROCESS	67	0.185686	0.709577	0.926276	0.988544	1
MICROTUBULE_CYTOSKELETON_ORGANIZATION_AND_BIOGENESIS	33	0.210614	0.680618	0.932981	1	1
BIOCARTA_INSULIN_PATHWAY	21	0.229079	0.67919	0.912525	1	1
CELL_CYCLE_GO_0007049	276	0.146398	0.676741	1	1	1
REGULATION_OF_PROTEIN_STABILITY	15	0.243374	0.668954	0.907021	1	1
BIOCARTA_G2_PATHWAY	22	0.220425	0.658466	0.923954	1	1
POSITIVE_REGULATION_OF_TRANSLATION	30	0.201955	0.656782	0.938628	1	1
BIOCARTA_EGF_PATHWAY	30	0.201966	0.645967	0.963093	1	1
KEGG_GLYCOSAMINOGLYCAN_DEGRADATION	21	0.215293	0.629941	0.935714	1	1
CYTOKINE_PRODUCTION	58	0.167963	0.627705	0.991497	1	1
PROTEIN_HOMOOLIGOMERIZATION	18	0.218679	0.621569	0.931298	1	1
LIPOPROTEIN_BIOSYNTHETIC_PROCESS	24	0.202876	0.617683	0.931284	1	1
HORMONE_SECRETION	16	0.223702	0.615569	0.94403	1	1
BIOCARTA_NGF_PATHWAY	17	0.220989	0.613031	0.94902	1	1
POSITIVE_REGULATION_OF_CYTOKINE_BIOSYNTHETIC_PROCESS	23	0.199714	0.601725	0.959302	1	1
GLUTAMATE_SIGNALING_PATHWAY	17	0.211866	0.593983	0.965265	1	1
BIOCARTA_MPR_PATHWAY	32	0.182911	0.592136	0.974865	1	1
REGULATION_OF_TRANSLATION	71	0.149603	0.572093	0.996534	1	1
MEIOTIC_CELL_CYCLE	30	0.175703	0.565536	0.975	1	1
HOMEOSTASIS_OF_NUMBER_OF_CELLS	19	0.195037	0.555533	0.977401	1	1
PHOSPHOINOSITIDE_BIOSYNTHETIC_PROCESS	19	0.191485	0.553125	0.957721	1	1
CYTOKINE_BIOSYNTHETIC_PROCESS	37	0.161696	0.540429	0.98893	1	1
KEGG_GLYCOSAMINOGLYCAN_BIOSYNTHESIS_HEPARAN_SULFATE	26	0.170638	0.526192	0.987061	1	1
CYTOKINE_METABOLIC_PROCESS	38	0.150384	0.514543	0.996383	1	1
BIOCARTA_GSK3_PATHWAY	27	0.156042	0.495443	0.991087	1	1
CHROMATIN_ASSEMBLY_OR_DISASSEMBLY	25	0.161889	0.491857	0.99044	0.999139	1
BIOCARTA_GH_PATHWAY	24	0.148621	0.459489	0.998192	0.998298	1

## Sheet: S4
Table S4. GSEA analysis using the MSigDB collection of curated gene pathway annotations of eWAT from obese YFP mice.
Gene sets specifically enriched in rAAV-Yfp transduced mice.
NAME	SIZE	ES	NES	NOM p-val	FDR q-val	FWER p-val
KEGG_ADHERENS_JUNCTION	72	-0.58748	-2.35393	0	0	0
ACTIN_CYTOSKELETON_ORGANIZATION_AND_BIOGENESIS	99	-0.514607	-2.16198	0	0	0
ACTIN_FILAMENT_BASED_PROCESS	109	-0.490774	-2.12815	0	0.00266726	0.006
KEGG_FOCAL_ADHESION	186	-0.429254	-1.97894	0	0.03445	0.1
STRESS_ACTIVATED_PROTEIN_KINASE_SIGNALING_PATHWAY	45	-0.535878	-1.96793	0	0.0336498	0.122
HALLMARK_KRAS_SIGNALING_DN	179	-0.420806	-1.91223	0	0.0596214	0.234
JNK_CASCADE	43	-0.533453	-1.91221	0	0.051104	0.234
BIOCARTA_NO2IL12_PATHWAY	16	-0.678776	-1.90377	0	0.048033	0.247
ORGAN_MORPHOGENESIS	134	-0.427501	-1.89474	0	0.0457663	0.265
KEGG_AXON_GUIDANCE	126	-0.427425	-1.88071	0	0.0500067	0.31
KEGG_ARRHYTHMOGENIC_RIGHT_VENTRICULAR_CARDIOMYOPATHY_ARVC	73	-0.474541	-1.87731	0	0.0472419	0.32
HALLMARK_APICAL_JUNCTION	188	-0.396993	-1.85613	0	0.055495	0.395
BIOCARTA_CTLA4_PATHWAY	16	-0.651574	-1.85064	0	0.0537622	0.413
CELL_SUBSTRATE_ADHESION	36	-0.529208	-1.83476	0.00222717	0.0589053	0.46
KEGG_ECM_RECEPTOR_INTERACTION	80	-0.450195	-1.81333	0	0.0694465	0.532
BIOCARTA_TEL_PATHWAY	17	-0.635104	-1.81055	0.00412371	0.0675882	0.546
REGULATION_OF_MAPKKK_CASCADE	16	-0.640182	-1.80937	0.00652174	0.0644674	0.551
CELL_MATRIX_ADHESION	35	-0.533802	-1.80838	0	0.0615413	0.556
KEGG_PROSTATE_CANCER	84	-0.43703	-1.79632	0	0.0667498	0.6
BIOCARTA_TOB1_PATHWAY	19	-0.616394	-1.79604	0.00417537	0.063608	0.601
ESTABLISHMENT_AND_OR_MAINTENANCE_OF_CELL_POLARITY	19	-0.612864	-1.77975	0.00700935	0.070758	0.659
ANATOMICAL_STRUCTURE_MORPHOGENESIS	346	-0.356879	-1.77446	0	0.0713114	0.676
BIOCARTA_UCALPAIN_PATHWAY	17	-0.617607	-1.76474	0.00821355	0.074888	0.707
KEGG_BASAL_CELL_CARCINOMA	54	-0.466305	-1.76445	0	0.0718743	0.707
HALLMARK_WNT_BETA_CATENIN_SIGNALING	39	-0.511203	-1.76125	0.00220264	0.0710452	0.722
HALLMARK_MITOTIC_SPINDLE	179	-0.380702	-1.74825	0	0.0769283	0.763
CYTOSKELETON_ORGANIZATION_AND_BIOGENESIS	194	-0.366292	-1.741	0	0.0790269	0.781
NEGATIVE_REGULATION_OF_CELL_DIFFERENTIATION	26	-0.556216	-1.73069	0.00412371	0.0836727	0.815
KEGG_LEUKOCYTE_TRANSENDOTHELIAL_MIGRATION	107	-0.406928	-1.72693	0	0.0838323	0.825
BIOCARTA_INTEGRIN_PATHWAY	38	-0.493538	-1.72462	0.00444444	0.0827907	0.836
KEGG_CELL_ADHESION_MOLECULES_CAMS	104	-0.407775	-1.71943	0	0.0841102	0.856
RAS_PROTEIN_SIGNAL_TRANSDUCTION	61	-0.44158	-1.71583	0.00223214	0.0845712	0.87
POTASSIUM_ION_TRANSPORT	56	-0.449636	-1.71501	0.00449438	0.0827567	0.87
KEGG_MELANOGENESIS	94	-0.40766	-1.70971	0	0.0845132	0.882
CELL_PROJECTION_BIOGENESIS	22	-0.562632	-1.70968	0.00621118	0.0820986	0.882
BIOCARTA_CSK_PATHWAY	19	-0.560139	-1.69437	0.0043956	0.091625	0.915
HALLMARK_UV_RESPONSE_DN	132	-0.380415	-1.69214	0	0.091186	0.92
KEGG_PHOSPHATIDYLINOSITOL_SIGNALING_SYSTEM	64	-0.42578	-1.68589	0.00657895	0.093803	0.933
KEGG_NOTCH_SIGNALING_PATHWAY	42	-0.466683	-1.67779	0.00445434	0.0978388	0.943
EXCRETION	36	-0.480082	-1.67602	0.0021978	0.0969007	0.945
BIOCARTA_IL12_PATHWAY	21	-0.558258	-1.67275	0.0106383	0.0972584	0.948
BIOCARTA_ALK_PATHWAY	36	-0.483275	-1.66499	0.00702576	0.101222	0.956
ANGIOGENESIS	42	-0.459375	-1.65852	0.00650759	0.104309	0.961
BIOCARTA_STATHMIN_PATHWAY	17	-0.57851	-1.65572	0.0109409	0.104577	0.965
BIOCARTA_CTCF_PATHWAY	21	-0.554215	-1.65349	0.00445434	0.104319	0.968
NEGATIVE_REGULATION_OF_CELL_ADHESION	17	-0.568921	-1.65146	0.0164271	0.103655	0.968
ACTIN_FILAMENT_ORGANIZATION	21	-0.540391	-1.64876	0.00890869	0.10361	0.969
KEGG_WNT_SIGNALING_PATHWAY	140	-0.371777	-1.64242	0	0.107534	0.977
SYNAPTIC_TRANSMISSION	160	-0.354924	-1.63911	0	0.10866	0.981
HALLMARK_MYOGENESIS	193	-0.352301	-1.63796	0	0.107723	0.982
BIOCARTA_NKT_PATHWAY	28	-0.505003	-1.63532	0.0239651	0.107979	0.982
KEGG_VASCULAR_SMOOTH_MUSCLE_CONTRACTION	104	-0.381463	-1.63428	0	0.106708	0.983
REGULATION_OF_SMALL_GTPASE_MEDIATED_SIGNAL_TRANSDUCTION	21	-0.533523	-1.62981	0.0179775	0.108695	0.987
REGULATION_OF_ANATOMICAL_STRUCTURE_MORPHOGENESIS	23	-0.530137	-1.62887	0.0150215	0.10771	0.988
KEGG_BLADDER_CANCER	37	-0.467177	-1.62048	0.011236	0.113128	0.989
BIOCARTA_AGR_PATHWAY	36	-0.465637	-1.60653	0.0176991	0.124631	0.996
KEGG_ACUTE_MYELOID_LEUKEMIA	56	-0.420845	-1.59875	0.00448431	0.130136	0.997
ACTIVATION_OF_MAPK_ACTIVITY	37	-0.459553	-1.59705	0.0151844	0.129598	0.997
REGULATION_OF_TRANSPORT	58	-0.416516	-1.58698	0.00724638	0.13701	0.999
BIOCARTA_PAR1_PATHWAY	35	-0.45864	-1.58503	0.015873	0.137068	0.999
HEMOPOIESIS	66	-0.402386	-1.58267	0	0.137608	0.999
KEGG_DORSO_VENTRAL_AXIS_FORMATION	22	-0.528168	-1.58255	0.017094	0.135516	0.999
KEGG_THYROID_CANCER	28	-0.478611	-1.57777	0.0195228	0.138405	1
TRANSMEMBRANE_RECEPTOR_PROTEIN_TYROSINE_KINASE_SIGNALING_PATHWAY	78	-0.39237	-1.57736	0.00717703	0.136614	1
KEGG_PATHWAYS_IN_CANCER	306	-0.318711	-1.56943	0	0.142729	1
PATTERN_SPECIFICATION_PROCESS	28	-0.49126	-1.55959	0.022831	0.152065	1
ENZYME_LINKED_RECEPTOR_PROTEIN_SIGNALING_PATHWAY	134	-0.346863	-1.55586	0.00252525	0.153864	1
ANATOMICAL_STRUCTURE_FORMATION	50	-0.423115	-1.54982	0.0206897	0.158995	1
BIOCARTA_MYOSIN_PATHWAY	30	-0.462534	-1.54862	0.01566	0.158218	1
IMMUNE_EFFECTOR_PROCESS	28	-0.465168	-1.54856	0.0283224	0.156031	1
KEGG_GAP_JUNCTION	71	-0.382967	-1.54825	0.00689655	0.154151	1
KEGG_TGF_BETA_SIGNALING_PATHWAY	84	-0.375234	-1.5477	0.00731707	0.152774	1
TRANSMISSION_OF_NERVE_IMPULSE	175	-0.336441	-1.54581	0	0.152658	1
KEGG_CYTOKINE_CYTOKINE_RECEPTOR_INTERACTION	214	-0.323578	-1.54487	0	0.151575	1
REGULATION_OF_HEART_CONTRACTION	23	-0.496068	-1.53717	0.0271399	0.158145	1
KEGG_HEDGEHOG_SIGNALING_PATHWAY	54	-0.40167	-1.53595	0.0208333	0.15749	1
MAPKKK_CASCADE_GO_0000165	94	-0.364534	-1.52722	0.0110619	0.164934	1
BIOCARTA_P53_PATHWAY	15	-0.544585	-1.52701	0.0384615	0.163154	1
SMALL_GTPASE_MEDIATED_SIGNAL_TRANSDUCTION	79	-0.380409	-1.52537	0.00966184	0.163082	1
HEMOPOIETIC_OR_LYMPHOID_ORGAN_DEVELOPMENT	68	-0.393976	-1.52419	0.0118203	0.162485	1
BIOCARTA_ECM_PATHWAY	23	-0.486452	-1.52253	0.0444915	0.162322	1
MUSCLE_CELL_DIFFERENTIATION	20	-0.50144	-1.5179	0.0411255	0.1657	1
CENTRAL_NERVOUS_SYSTEM_DEVELOPMENT	109	-0.354012	-1.51376	0.00721154	0.168753	1
VASCULATURE_DEVELOPMENT	49	-0.414181	-1.51366	0.0244444	0.166873	1
G_PROTEIN_SIGNALING_COUPLED_TO_CYCLIC_NUCLEOTIDE_SECOND_MESSENGER	95	-0.358341	-1.51097	0.00476191	0.168043	1
BIOCARTA_CALCINEURIN_PATHWAY	17	-0.52844	-1.51044	0.0491453	0.1667	1
HALLMARK_ESTROGEN_RESPONSE_EARLY	181	-0.323594	-1.50643	0	0.169838	1
MYELOID_CELL_DIFFERENTIATION	31	-0.449438	-1.50482	0.0301075	0.169886	1
MUSCLE_DEVELOPMENT	89	-0.362567	-1.50286	0.00458716	0.169927	1
BIOCARTA_INTRINSIC_PATHWAY	16	-0.533646	-1.50153	0.0677966	0.169875	1
RHO_PROTEIN_SIGNAL_TRANSDUCTION	35	-0.436412	-1.49992	0.0225734	0.170081	1
SECOND_MESSENGER_MEDIATED_SIGNALING	140	-0.332732	-1.49958	0.00258398	0.168638	1
KEGG_REGULATION_OF_ACTIN_CYTOSKELETON	193	-0.320492	-1.49664	0	0.17006	1
TISSUE_DEVELOPMENT	125	-0.347007	-1.49598	0.0161663	0.169004	1
G_PROTEIN_COUPLED_RECEPTOR_PROTEIN_SIGNALING_PATHWAY	294	-0.307626	-1.49228	0	0.172036	1
IMMUNE_SYSTEM_DEVELOPMENT	71	-0.375204	-1.48689	0.0234742	0.176918	1
REGULATION_OF_BLOOD_PRESSURE	20	-0.493684	-1.48374	0.0563674	0.178981	1
POSITIVE_REGULATION_OF_TRANSCRIPTION	114	-0.343503	-1.47986	0.00729927	0.182129	1
HALLMARK_TGF_BETA_SIGNALING	51	-0.401829	-1.47596	0.0352423	0.185571	1
BIOCARTA_RHO_PATHWAY	31	-0.438266	-1.4743	0.0425056	0.185482	1
POSITIVE_REGULATION_OF_MAP_KINASE_ACTIVITY	42	-0.419739	-1.47415	0.0385488	0.183884	1
BIOCARTA_TID_PATHWAY	18	-0.507013	-1.47347	0.0534188	0.182963	1
BIOCARTA_PML_PATHWAY	15	-0.532792	-1.46629	0.0735931	0.189796	1
KEGG_HYPERTROPHIC_CARDIOMYOPATHY_HCM	82	-0.359747	-1.46489	0.0163934	0.189833	1
BIOCARTA_IL7_PATHWAY	17	-0.504714	-1.45359	0.0538302	0.202551	1
RESPONSE_TO_EXTERNAL_STIMULUS	263	-0.297784	-1.44653	0.00250627	0.210047	1
REGULATION_OF_MULTICELLULAR_ORGANISMAL_PROCESS	130	-0.325911	-1.44308	0.0075	0.212855	1
BIOCARTA_CARM_ER_PATHWAY	32	-0.42189	-1.44272	0.0413943	0.211435	1
MYOBLAST_DIFFERENTIATION	17	-0.496423	-1.43814	0.0845987	0.215766	1
G_PROTEIN_SIGNALING_ADENYLATE_CYCLASE_ACTIVATING_PATHWAY	23	-0.464613	-1.43785	0.0623608	0.214295	1
POSITIVE_REGULATION_OF_MULTICELLULAR_ORGANISMAL_PROCESS	56	-0.381354	-1.43416	0.0229885	0.217332	1
POSITIVE_REGULATION_OF_NUCLEOBASENUCLEOSIDENUCLEOTIDE_AND_NUCLEIC_ACID_METABOLIC_PROCESS	122	-0.323853	-1.43365	0.00508906	0.215982	1
STRIATED_MUSCLE_DEVELOPMENT	38	-0.412366	-1.43322	0.0348361	0.21469	1
HALLMARK_HEDGEHOG_SIGNALING	35	-0.419148	-1.43187	0.0491453	0.214435	1
IMMUNE_SYSTEM_PROCESS	267	-0.293847	-1.43155	0	0.213026	1
EMBRYONIC_DEVELOPMENT	52	-0.385149	-1.43111	0.0326797	0.211836	1
KEGG_MAPK_SIGNALING_PATHWAY	249	-0.296107	-1.43059	0	0.210623	1
REGULATION_OF_CELLULAR_COMPONENT_ORGANIZATION_AND_BIOGENESIS	104	-0.334801	-1.4274	0.0185615	0.213307	1
POSITIVE_REGULATION_OF_TRANSFERASE_ACTIVITY	76	-0.349408	-1.4253	0.0158014	0.214516	1
REGULATION_OF_ENDOCYTOSIS	15	-0.512362	-1.42433	0.0840164	0.214113	1
HEART_DEVELOPMENT	35	-0.42153	-1.4224	0.0394737	0.215334	1
POSITIVE_REGULATION_OF_TRANSPORT	20	-0.472958	-1.42193	0.0611354	0.214177	1
KEGG_TIGHT_JUNCTION	121	-0.325156	-1.40771	0.0143885	0.233003	1
REGULATION_OF_MAP_KINASE_ACTIVITY	62	-0.363056	-1.4047	0.0477387	0.235489	1
ACTIVATION_OF_JNK_ACTIVITY	15	-0.505216	-1.40441	0.10338	0.234027	1
POSITIVE_REGULATION_OF_TRANSCRIPTIONDNA_DEPENDENT	96	-0.335703	-1.40441	0.0419753	0.232169	1
NEUROLOGICAL_SYSTEM_PROCESS	342	-0.281749	-1.40257	0	0.233079	1
POSITIVE_REGULATION_OF_CELL_PROLIFERATION	129	-0.320954	-1.3907	0.00486618	0.249249	1
CYTOKINE_AND_CHEMOKINE_MEDIATED_SIGNALING_PATHWAY	19	-0.474757	-1.38978	0.0813704	0.248647	1
CYCLIC_NUCLEOTIDE_MEDIATED_SIGNALING	97	-0.327597	-1.38729	0.0423529	0.250733	1
REGULATION_OF_TRANSCRIPTION	467	-0.27091	-1.38655	0	0.249969	1
REGULATION_OF_CELL_DIFFERENTIATION	54	-0.36367	-1.38654	0.0328638	0.248086	1
T_CELL_ACTIVATION	37	-0.392905	-1.38261	0.0779221	0.252219	1
NERVOUS_SYSTEM_DEVELOPMENT	342	-0.278381	-1.3795	0	0.255382	1
ACTIN_POLYMERIZATION_AND_OR_DEPOLYMERIZATION	22	-0.4445	-1.37903	0.0886918	0.254332	1
REGULATION_OF_TRANSCRIPTIONDNA_DEPENDENT	379	-0.272742	-1.37696	0	0.255747	1
BIOCARTA_IL2RB_PATHWAY	37	-0.394676	-1.3765	0.0660981	0.25459	1
KEGG_ALDOSTERONE_REGULATED_SODIUM_REABSORPTION	38	-0.386382	-1.37551	0.0709677	0.254161	1
HALLMARK_EPITHELIAL_MESENCHYMAL_TRANSITION	187	-0.295419	-1.37521	0.0227848	0.252871	1
REGULATION_OF_JNK_ACTIVITY	19	-0.468489	-1.37471	0.0942623	0.251709	1
AXONOGENESIS	41	-0.390309	-1.36923	0.0787746	0.258518	1
BIOCARTA_CCR3_PATHWAY	22	-0.451947	-1.36891	0.116173	0.257218	1
POSITIVE_REGULATION_OF_RNA_METABOLIC_PROCESS	98	-0.32586	-1.36889	0.0254042	0.255465	1
BIOCARTA_MAPK_PATHWAY	86	-0.328551	-1.36667	0.0313199	0.257145	1
KEGG_ERBB_SIGNALING_PATHWAY	84	-0.331175	-1.36627	0.0280374	0.255999	1
ACTIVATION_OF_IMMUNE_RESPONSE	16	-0.488215	-1.36483	0.124424	0.256437	1
AMINE_TRANSPORT	38	-0.394129	-1.36281	0.0835118	0.257798	1
KEGG_ENDOMETRIAL_CANCER	50	-0.362678	-1.36203	0.0737327	0.257291	1
KEGG_DILATED_CARDIOMYOPATHY	88	-0.328252	-1.35959	0.0298165	0.259342	1
BIOCARTA_TGFB_PATHWAY	18	-0.459333	-1.35771	0.0938776	0.260564	1
CELLULAR_MORPHOGENESIS_DURING_DIFFERENTIATION	47	-0.368842	-1.35381	0.0767591	0.264508	1
TRANSMEMBRANE_RECEPTOR_PROTEIN_SERINE_THREONINE_KINASE_SIGNALING_PATHWAY	47	-0.372455	-1.3537	0.0772627	0.262848	1
BIOCARTA_TCR_PATHWAY	43	-0.374383	-1.3515	0.0748899	0.264648	1
ADENYLATE_CYCLASE_ACTIVATION	18	-0.460675	-1.34835	0.130252	0.267961	1
BIOCARTA_MCALPAIN_PATHWAY	23	-0.426438	-1.34778	0.116854	0.267274	1
REGULATION_OF_RNA_METABOLIC_PROCESS	384	-0.270957	-1.34747	0	0.266106	1
PROTEIN_AMINO_ACID_PHOSPHORYLATION	248	-0.276492	-1.34639	0.0121951	0.26607	1
HALLMARK_NOTCH_SIGNALING	30	-0.415395	-1.34472	0.0864745	0.266877	1
CELL_CELL_SIGNALING	365	-0.271163	-1.34363	0.00289855	0.267049	1
FEEDING_BEHAVIOR	22	-0.436014	-1.3415	0.131356	0.268704	1
REGULATION_OF_RAS_PROTEIN_SIGNAL_TRANSDUCTION	17	-0.476959	-1.34056	0.137712	0.268592	1
PROTEIN_POLYMERIZATION	17	-0.46779	-1.33676	0.136054	0.273018	1
TRANSFORMING_GROWTH_FACTOR_BETA_RECEPTOR_SIGNALING_PATHWAY	36	-0.389558	-1.33257	0.0752212	0.278034	1
POSITIVE_REGULATION_OF_PHOSPHORYLATION	24	-0.41921	-1.33017	0.113208	0.279935	1
BIOCARTA_CCR5_PATHWAY	16	-0.468162	-1.325	0.142549	0.28684	1
KEGG_NEUROACTIVE_LIGAND_RECEPTOR_INTERACTION	240	-0.275604	-1.32179	0.00744417	0.290555	1
KEGG_T_CELL_RECEPTOR_SIGNALING_PATHWAY	105	-0.312462	-1.3211	0.0533981	0.289993	1
REGULATION_OF_DEFENSE_RESPONSE	15	-0.477115	-1.31934	0.149028	0.291034	1
POSITIVE_REGULATION_OF_TRANSCRIPTION_FROM_RNA_POLYMERASE_II_PROMOTER	54	-0.345898	-1.31908	0.0983607	0.289806	1
ECTODERM_DEVELOPMENT	74	-0.325981	-1.3132	0.0639269	0.297852	1
G_PROTEIN_SIGNALING_COUPLED_TO_CAMP_NUCLEOTIDE_SECOND_MESSENGER	62	-0.338459	-1.31175	0.0545024	0.298588	1
HALLMARK_APICAL_SURFACE	42	-0.370752	-1.31141	0.109131	0.297447	1
PROTEIN_AMINO_ACID_AUTOPHOSPHORYLATION	26	-0.40337	-1.30822	0.118644	0.30134	1
BIOCARTA_SHH_PATHWAY	15	-0.48011	-1.30637	0.145299	0.302822	1
PROTEIN_AUTOPROCESSING	27	-0.401179	-1.30583	0.12963	0.301873	1
EPIDERMIS_DEVELOPMENT	65	-0.33732	-1.30007	0.0794393	0.310546	1
POSITIVE_REGULATION_OF_RESPONSE_TO_STIMULUS	35	-0.377154	-1.29842	0.110092	0.31146	1
RESPONSE_TO_HYPOXIA	26	-0.405494	-1.29833	0.121739	0.309904	1
DEFENSE_RESPONSE	203	-0.273096	-1.29533	0.0386598	0.313301	1
REGULATION_OF_IMMUNE_RESPONSE	29	-0.39999	-1.29439	0.123913	0.313103	1
REGULATION_OF_BIOLOGICAL_QUALITY	361	-0.259425	-1.29234	0.00847458	0.315038	1
POSITIVE_REGULATION_OF_IMMUNE_RESPONSE	25	-0.409994	-1.28996	0.145877	0.317552	1
METAL_ION_TRANSPORT	110	-0.297188	-1.28788	0.0576037	0.31967	1
BIOCARTA_HDAC_PATHWAY	27	-0.40131	-1.28512	0.145336	0.322497	1
REGULATION_OF_TRANSCRIPTION_FROM_RNA_POLYMERASE_II_PROMOTER	238	-0.267658	-1.28375	0.023622	0.323141	1
REGULATION_OF_GROWTH	49	-0.34587	-1.28131	0.0979955	0.325906	1
KEGG_INOSITOL_PHOSPHATE_METABOLISM	46	-0.357596	-1.28081	0.103211	0.32502	1
REGULATION_OF_CELL_MIGRATION	26	-0.405444	-1.27972	0.15	0.325384	1
RESPONSE_TO_WOUNDING	157	-0.281347	-1.27937	0.0507614	0.324304	1
BIOCARTA_MEF2D_PATHWAY	17	-0.445666	-1.2792	0.154812	0.322846	1
PHOSPHOINOSITIDE_MEDIATED_SIGNALING	40	-0.360828	-1.27773	0.127803	0.323968	1
KEGG_HEMATOPOIETIC_CELL_LINEAGE	67	-0.322728	-1.27732	0.0970655	0.323014	1
BIOCARTA_CXCR4_PATHWAY	23	-0.410032	-1.27724	0.138075	0.32147	1
G_PROTEIN_SIGNALING_COUPLED_TO_IP3_SECOND_MESSENGERPHOSPHOLIPASE_C_ACTIVATING	37	-0.370013	-1.27564	0.142251	0.322602	1
HALLMARK_COAGULATION	120	-0.295105	-1.27222	0.0878553	0.326916	1
BIOCARTA_SPPA_PATHWAY	20	-0.42608	-1.26778	0.169935	0.332849	1
LEUKOCYTE_DIFFERENTIATION	33	-0.378066	-1.26702	0.124473	0.332281	1
BIOCARTA_NO1_PATHWAY	28	-0.387937	-1.26682	0.149123	0.330918	1
SKELETAL_DEVELOPMENT	93	-0.30451	-1.26612	0.0955882	0.330542	1
HALLMARK_P53_PATHWAY	181	-0.273434	-1.26567	0.0530303	0.329677	1
IMMUNE_RESPONSE	188	-0.272329	-1.26288	0.0323383	0.333124	1
DETECTION_OF_STIMULUS	36	-0.364013	-1.26122	0.112069	0.334336	1
REGULATION_OF_SIGNAL_TRANSDUCTION	194	-0.270924	-1.25811	0.0393701	0.338457	1
REGULATION_OF_CELL_ADHESION	31	-0.378365	-1.25806	0.154989	0.3369	1
BIOCARTA_TH1TH2_PATHWAY	16	-0.450918	-1.25743	0.184426	0.336371	1
CELLULAR_CATION_HOMEOSTASIS	93	-0.303096	-1.25599	0.0997732	0.337239	1
REGULATION_OF_IMMUNE_SYSTEM_PROCESS	56	-0.332977	-1.25598	0.114286	0.335629	1
REGULATION_OF_MUSCLE_CONTRACTION	18	-0.421962	-1.25484	0.194196	0.33598	1
MESODERM_DEVELOPMENT	20	-0.424439	-1.24966	0.177686	0.344138	1
BIOCARTA_BAD_PATHWAY	24	-0.395576	-1.24781	0.159292	0.346083	1
REGULATION_OF_DEVELOPMENTAL_PROCESS	384	-0.247167	-1.2469	0.0184697	0.345937	1
BRAIN_DEVELOPMENT	45	-0.339261	-1.24517	0.119438	0.347566	1
BIOCARTA_RELA_PATHWAY	16	-0.435093	-1.24274	0.19469	0.350664	1
CATION_HOMEOSTASIS	96	-0.301106	-1.24195	0.110329	0.350582	1
LOCOMOTORY_BEHAVIOR	76	-0.306393	-1.24028	0.106335	0.352141	1
VIRAL_GENOME_REPLICATION	17	-0.43102	-1.23787	0.2	0.355141	1
BIOCARTA_ETS_PATHWAY	18	-0.430605	-1.23744	0.17484	0.354278	1
REGULATION_OF_RESPONSE_TO_STIMULUS	50	-0.332489	-1.23663	0.167053	0.353951	1
ACTIVATION_OF_PROTEIN_KINASE_ACTIVITY	23	-0.396018	-1.23333	0.179039	0.358318	1
VIRAL_INFECTIOUS_CYCLE	26	-0.384394	-1.23298	0.18018	0.357234	1
CALCIUM_ION_TRANSPORT	26	-0.381079	-1.23127	0.167028	0.359014	1
GROWTH	65	-0.316723	-1.2293	0.135922	0.361047	1
ION_HOMEOSTASIS	114	-0.286828	-1.22866	0.095672	0.360671	1
KEGG_NEUROTROPHIN_SIGNALING_PATHWAY	117	-0.283555	-1.22795	0.120536	0.360559	1
POSITIVE_REGULATION_OF_CELLULAR_METABOLIC_PROCESS	189	-0.264812	-1.22619	0.0645161	0.362545	1
LYMPHOCYTE_ACTIVATION	52	-0.324449	-1.22384	0.173719	0.365663	1
NEGATIVE_REGULATION_OF_TRANSPORT	15	-0.432473	-1.22281	0.192469	0.366002	1
KEGG_ENDOCYTOSIS	149	-0.272177	-1.22143	0.0756501	0.367111	1
REGULATION_OF_CYTOSKELETON_ORGANIZATION_AND_BIOGENESIS	26	-0.38927	-1.22022	0.216518	0.367842	1
AMINO_ACID_TRANSPORT	26	-0.388307	-1.2195	0.178723	0.367739	1
CELLULAR_DEFENSE_RESPONSE	42	-0.348863	-1.21894	0.175847	0.367018	1
REGULATION_OF_CELL_GROWTH	38	-0.357504	-1.21789	0.187783	0.367372	1
BIOCARTA_MET_PATHWAY	37	-0.342437	-1.21776	0.175166	0.366014	1
REGULATION_OF_KINASE_ACTIVITY	142	-0.273205	-1.21658	0.107317	0.366892	1
KEGG_LONG_TERM_DEPRESSION	65	-0.310799	-1.21628	0.118765	0.365943	1
CELLULAR_COMPONENT_ASSEMBLY	244	-0.254376	-1.2155	0.0797872	0.365782	1
POSITIVE_REGULATION_OF_CELLULAR_COMPONENT_ORGANIZATION_AND_BIOGENESIS	33	-0.36485	-1.21541	0.202198	0.364462	1
EXOCYTOSIS	24	-0.384471	-1.21077	0.205567	0.372017	1
SKELETAL_MUSCLE_DEVELOPMENT	31	-0.367051	-1.20827	0.192872	0.37523	1
ENDOSOME_TRANSPORT	22	-0.391852	-1.20731	0.211364	0.375507	1
KEGG_GNRH_SIGNALING_PATHWAY	94	-0.289246	-1.20617	0.145238	0.376175	1
REGULATION_OF_TRANSFERASE_ACTIVITY	145	-0.26942	-1.20537	0.113801	0.376221	1
HALLMARK_HYPOXIA	181	-0.260521	-1.19869	0.0876777	0.38756	1
KEGG_CHEMOKINE_SIGNALING_PATHWAY	166	-0.266711	-1.198	0.0970874	0.387471	1
POSITIVE_REGULATION_OF_IMMUNE_SYSTEM_PROCESS	43	-0.335203	-1.19785	0.174393	0.386193	1
POSITIVE_REGULATION_OF_METABOLIC_PROCESS	194	-0.255655	-1.1947	0.102426	0.390697	1
INFLAMMATORY_RESPONSE	107	-0.276104	-1.19216	0.118605	0.394571	1
SECRETION	160	-0.26061	-1.1919	0.102564	0.3935	1
TRANSCRIPTION_FROM_RNA_POLYMERASE_II_PROMOTER	385	-0.234219	-1.1889	0.0368272	0.397837	1
NEURON_DIFFERENTIATION	72	-0.296907	-1.1888	0.142191	0.396416	1
PROTEIN_KINASE_CASCADE	260	-0.243612	-1.18864	0.0689655	0.395102	1
REGULATION_OF_PROTEIN_KINASE_ACTIVITY	140	-0.270489	-1.18716	0.131387	0.396532	1
CELL_CELL_ADHESION	79	-0.294301	-1.18619	0.17757	0.396996	1
HALLMARK_IL2_STAT5_SIGNALING	178	-0.255276	-1.18065	0.108108	0.406467	1
BIOCARTA_MAL_PATHWAY	17	-0.411323	-1.17839	0.237395	0.409618	1
NEGATIVE_REGULATION_OF_DEVELOPMENTAL_PROCESS	177	-0.257412	-1.17821	0.120988	0.40838	1
POSITIVE_REGULATION_OF_PROTEIN_AMINO_ACID_PHOSPHORYLATION	18	-0.399008	-1.17227	0.252119	0.419369	1
POSITIVE_REGULATION_OF_PHOSPHATE_METABOLIC_PROCESS	26	-0.369621	-1.17117	0.262156	0.420091	1
RESPONSE_TO_UV	24	-0.376976	-1.1705	0.219758	0.419902	1
BIOCARTA_KERATINOCYTE_PATHWAY	43	-0.326679	-1.16762	0.195175	0.423969	1
GENERATION_OF_NEURONS	79	-0.287734	-1.16586	0.196833	0.42596	1
KEGG_PRIMARY_IMMUNODEFICIENCY	34	-0.345025	-1.16546	0.222462	0.425118	1
VESICLE_MEDIATED_TRANSPORT	173	-0.252422	-1.1647	0.113111	0.42514	1
REGULATION_OF_CELL_PROLIFERATION	271	-0.239703	-1.16288	0.103865	0.427564	1
KEGG_CALCIUM_SIGNALING_PATHWAY	164	-0.253105	-1.16178	0.140811	0.428274	1
POST_TRANSLATIONAL_PROTEIN_MODIFICATION	432	-0.229904	-1.16171	0.0775862	0.426819	1
MACROMOLECULAR_COMPLEX_ASSEMBLY	227	-0.244722	-1.16075	0.125	0.427285	1
RESPONSE_TO_CHEMICAL_STIMULUS	263	-0.240429	-1.16071	0.101648	0.425774	1
CELLULAR_HOMEOSTASIS	129	-0.266109	-1.16044	0.171765	0.424724	1
LEUKOCYTE_ACTIVATION	57	-0.301728	-1.15997	0.214894	0.424069	1
KEGG_GLIOMA	59	-0.305991	-1.15685	0.231788	0.429162	1
CHEMICAL_HOMEOSTASIS	137	-0.260912	-1.15379	0.161058	0.433708	1
PHOSPHORYLATION	277	-0.236062	-1.15196	0.110236	0.436085	1
INSULIN_RECEPTOR_SIGNALING_PATHWAY	17	-0.407704	-1.14878	0.280255	0.441285	1
RESPONSE_TO_EXTRACELLULAR_STIMULUS	31	-0.344083	-1.1481	0.239819	0.44118	1
BIOCARTA_AT1R_PATHWAY	30	-0.347405	-1.14452	0.256071	0.44706	1
KEGG_CHRONIC_MYELOID_LEUKEMIA	71	-0.282883	-1.14179	0.213615	0.451472	1
KEGG_PANCREATIC_CANCER	68	-0.287555	-1.14142	0.221963	0.450683	1
HALLMARK_APOPTOSIS	153	-0.250425	-1.14019	0.146096	0.451824	1
NEURITE_DEVELOPMENT	51	-0.313692	-1.13967	0.237179	0.451263	1
KEGG_NATURAL_KILLER_CELL_MEDIATED_CYTOTOXICITY	97	-0.269529	-1.13708	0.197995	0.455364	1
POSITIVE_REGULATION_OF_JNK_ACTIVITY	17	-0.406138	-1.13621	0.284165	0.455643	1
CELL_ACTIVATION	63	-0.291199	-1.13583	0.22833	0.454892	1
BEHAVIOR	127	-0.257251	-1.13503	0.194373	0.454989	1
KEGG_PATHOGENIC_ESCHERICHIA_COLI_INFECTION	42	-0.314466	-1.134	0.249476	0.455523	1
PROTEIN_COMPLEX_ASSEMBLY	152	-0.254945	-1.13389	0.19171	0.454175	1
CELL_MIGRATION	84	-0.279034	-1.13204	0.248815	0.456763	1
BIOCARTA_P53HYPOXIA_PATHWAY	20	-0.386385	-1.13086	0.307536	0.457734	1
KEGG_COLORECTAL_CANCER	60	-0.293931	-1.12902	0.230769	0.460077	1
POSITIVE_REGULATION_OF_CATALYTIC_ACTIVITY	144	-0.249996	-1.12428	0.194444	0.469108	1
REGULATION_OF_ORGANELLE_ORGANIZATION_AND_BIOGENESIS	35	-0.322253	-1.12291	0.267261	0.470712	1
CAMP_MEDIATED_SIGNALING	63	-0.288122	-1.12123	0.259423	0.472716	1
KEGG_LONG_TERM_POTENTIATION	63	-0.289118	-1.1143	0.257009	0.486842	1
KEGG_VIRAL_MYOCARDITIS	50	-0.303322	-1.11209	0.294931	0.49	1
CELL_PROLIFERATION_GO_0008283	455	-0.217868	-1.11073	0.134146	0.491416	1
BIOCARTA_EIF4_PATHWAY	22	-0.368617	-1.10908	0.282805	0.493602	1
REGULATION_OF_G_PROTEIN_COUPLED_RECEPTOR_PROTEIN_SIGNALING_PATHWAY	23	-0.353693	-1.10833	0.32043	0.493705	1
BIOCARTA_WNT_PATHWAY	25	-0.356379	-1.10832	0.316239	0.492075	1
KEGG_MELANOMA	69	-0.281799	-1.10452	0.272517	0.499246	1
HALLMARK_TNFA_SIGNALING_VIA_NFKB	182	-0.238731	-1.10218	0.221649	0.503145	1
BIOCARTA_P38MAPK_PATHWAY	39	-0.31655	-1.09937	0.326226	0.507838	1
DETECTION_OF_ABIOTIC_STIMULUS	19	-0.375458	-1.09748	0.326226	0.510592	1
DETECTION_OF_EXTERNAL_STIMULUS	18	-0.380414	-1.09704	0.33833	0.5099	1
RHYTHMIC_PROCESS	26	-0.342059	-1.09472	0.324385	0.513975	1
MONOVALENT_INORGANIC_CATION_TRANSPORT	86	-0.262575	-1.09028	0.266515	0.523002	1
KEGG_VASOPRESSIN_REGULATED_WATER_REABSORPTION	42	-0.307892	-1.08657	0.310345	0.530296	1
KEGG_ANTIGEN_PROCESSING_AND_PRESENTATION	49	-0.292719	-1.08543	0.319196	0.53131	1
BIOCARTA_BARRESTIN_SRC_PATHWAY	15	-0.40037	-1.0851	0.350731	0.530442	1
KEGG_RENAL_CELL_CARCINOMA	68	-0.271175	-1.08363	0.3	0.532411	1
BIOCARTA_SPRY_PATHWAY	18	-0.368996	-1.08269	0.317992	0.5329	1
BIOCARTA_NOS1_PATHWAY	19	-0.358033	-1.08266	0.363057	0.531259	1
WOUND_HEALING	44	-0.299737	-1.07799	0.337995	0.540744	1
RECEPTOR_MEDIATED_ENDOCYTOSIS	31	-0.317499	-1.0778	0.347639	0.539458	1
POSITIVE_REGULATION_OF_SIGNAL_TRANSDUCTION	108	-0.246239	-1.07554	0.300716	0.543583	1
KEGG_VEGF_SIGNALING_PATHWAY	69	-0.2709	-1.07298	0.311364	0.548084	1
EPIDERMAL_GROWTH_FACTOR_RECEPTOR_SIGNALING_PATHWAY	20	-0.360252	-1.07279	0.365801	0.546864	1
REGULATION_OF_LYMPHOCYTE_ACTIVATION	31	-0.319255	-1.06949	0.345652	0.553331	1
KEGG_FC_GAMMA_R_MEDIATED_PHAGOCYTOSIS	84	-0.25769	-1.06945	0.30485	0.551695	1
BIOCARTA_NTHI_PATHWAY	23	-0.343285	-1.06944	0.343882	0.549991	1
HALLMARK_PANCREAS_BETA_CELLS	35	-0.318038	-1.06591	0.358051	0.557126	1
BIOCARTA_DEATH_PATHWAY	29	-0.326765	-1.06459	0.370709	0.558725	1
HALLMARK_KRAS_SIGNALING_UP	183	-0.23068	-1.0644	0.305164	0.557488	1
NEGATIVE_REGULATION_OF_TRANSCRIPTION_DNA_DEPENDENT	98	-0.253029	-1.0641	0.301663	0.556552	1
VIRAL_REPRODUCTIVE_PROCESS	30	-0.317092	-1.06017	0.377193	0.564483	1
NEGATIVE_REGULATION_OF_RNA_METABOLIC_PROCESS	98	-0.253029	-1.05978	0.32783	0.563787	1
BIOCARTA_IGF1MTOR_PATHWAY	18	-0.358076	-1.05917	0.35914	0.563619	1
NEGATIVE_REGULATION_OF_GROWTH	33	-0.316262	-1.05732	0.356009	0.566387	1
BIOCARTA_STRESS_PATHWAY	25	-0.335875	-1.05551	0.382743	0.569283	1
HOMEOSTATIC_PROCESS	183	-0.22922	-1.05394	0.293233	0.571638	1
REGULATION_OF_CATALYTIC_ACTIVITY	244	-0.220287	-1.05296	0.30343	0.572512	1
RESPONSE_TO_VIRUS	38	-0.306614	-1.05275	0.371179	0.571272	1
HALLMARK_INFLAMMATORY_RESPONSE	184	-0.226041	-1.05179	0.316708	0.571907	1
NEGATIVE_REGULATION_OF_CELLULAR_METABOLIC_PROCESS	208	-0.221275	-1.0438	0.340153	0.590913	1
BIOCARTA_MTOR_PATHWAY	21	-0.34401	-1.04356	0.400835	0.589736	1
NEURON_DEVELOPMENT	58	-0.268568	-1.04165	0.374134	0.592778	1
RNA_EXPORT_FROM_NUCLEUS	17	-0.360738	-1.04018	0.410309	0.594773	1
BONE_REMODELING	25	-0.328103	-1.03918	0.425101	0.595572	1
BIOCARTA_TNFR2_PATHWAY	18	-0.358805	-1.02958	0.4	0.619193	1
POSITIVE_REGULATION_OF_DEVELOPMENTAL_PROCESS	190	-0.222617	-1.0292	0.372449	0.618353	1
PROTEIN_SECRETION	21	-0.345354	-1.0266	0.417582	0.623564	1
KEGG_TASTE_TRANSDUCTION	26	-0.321945	-1.02285	0.420479	0.631694	1
REGULATION_OF_MYELOID_CELL_DIFFERENTIATION	17	-0.354462	-1.02189	0.393305	0.632342	1
KEGG_TYPE_II_DIABETES_MELLITUS	43	-0.288874	-1.02169	0.399083	0.630981	1
NEGATIVE_REGULATION_OF_TRANSCRIPTION	146	-0.227262	-1.01943	0.400485	0.635154	1
RESPONSE_TO_RADIATION	57	-0.265687	-1.01907	0.411638	0.634205	1
RESPONSE_TO_DRUG	18	-0.353619	-1.01575	0.449679	0.641101	1
RESPONSE_TO_BIOTIC_STIMULUS	88	-0.252403	-1.01532	0.436916	0.640438	1
MULTI_ORGANISM_PROCESS	114	-0.233982	-1.01091	0.421053	0.650246	1
TISSUE_REMODELING	26	-0.321798	-1.00922	0.463203	0.652936	1
NEUROGENESIS	88	-0.240655	-1.00624	0.459524	0.658913	1
REGULATION_OF_NEUROTRANSMITTER_LEVELS	21	-0.329984	-1.00579	0.445759	0.658403	1
BIOCARTA_NFAT_PATHWAY	50	-0.276102	-1.0056	0.424658	0.657126	1
KEGG_JAK_STAT_SIGNALING_PATHWAY	135	-0.228141	-1.00406	0.436073	0.659458	1
REGULATION_OF_BODY_FLUID_LEVELS	46	-0.272146	-1.00262	0.438445	0.661339	1
SENSORY_PERCEPTION	167	-0.217425	-1.00118	0.463054	0.663235	1
PROTEIN_PROCESSING	44	-0.281272	-0.999797	0.43469	0.665143	1
SECRETION_BY_CELL	99	-0.235761	-0.999696	0.431555	0.663534	1
AMINO_SUGAR_METABOLIC_PROCESS	16	-0.353727	-0.997409	0.461698	0.667885	1
REGULATION_OF_MOLECULAR_FUNCTION	287	-0.204859	-0.996481	0.463687	0.668504	1
REGULATION_OF_INTRACELLULAR_TRANSPORT	22	-0.326393	-0.994294	0.453975	0.672636	1
HALLMARK_ESTROGEN_RESPONSE_LATE	189	-0.214503	-0.992796	0.454094	0.6749	1
T_CELL_PROLIFERATION	16	-0.356496	-0.992667	0.456897	0.673375	1
NEGATIVE_REGULATION_OF_SIGNAL_TRANSDUCTION	32	-0.29255	-0.98772	0.457516	0.685282	1
REGULATION_OF_PROTEIN_AMINO_ACID_PHOSPHORYLATION	25	-0.31673	-0.98693	0.485597	0.685458	1
NEGATIVE_REGULATION_OF_METABOLIC_PROCESS	210	-0.210786	-0.986312	0.473146	0.685206	1
NEGATIVE_REGULATION_OF_NUCLEOBASENUCLEOSIDENUCLEOTIDE_AND_NUCLEIC_ACID_METABOLIC_PROCESS	166	-0.217104	-0.984137	0.493858	0.689268	1
REGULATION_OF_T_CELL_ACTIVATION	25	-0.310803	-0.983305	0.477024	0.68954	1
REGULATION_OF_TRANSLATIONAL_INITIATION	18	-0.340738	-0.982342	0.493697	0.69026	1
ORGANELLE_ORGANIZATION_AND_BIOGENESIS	419	-0.191494	-0.981806	0.550143	0.689894	1
BIOCARTA_GPCR_PATHWAY	32	-0.296409	-0.980685	0.465066	0.690872	1
POSITIVE_REGULATION_OF_CELL_CYCLE	15	-0.356517	-0.978803	0.476471	0.694205	1
BIOCARTA_ATM_PATHWAY	18	-0.334785	-0.978377	0.473029	0.693403	1
FEMALE_PREGNANCY	35	-0.285342	-0.978119	0.482684	0.69221	1
REGULATION_OF_PHOSPHORYLATION	43	-0.272336	-0.975416	0.49345	0.697589	1
BIOCARTA_CD40_PATHWAY	15	-0.355634	-0.967793	0.501075	0.716647	1
CATION_TRANSPORT	138	-0.220527	-0.966509	0.547847	0.718198	1
KEGG_MTOR_SIGNALING_PATHWAY	45	-0.26811	-0.965915	0.560086	0.717922	1
ANTI_APOPTOSIS	103	-0.228486	-0.965434	0.552381	0.717249	1
EXTRACELLULAR_STRUCTURE_ORGANIZATION_AND_BIOGENESIS	30	-0.294307	-0.965115	0.498886	0.716194	1
RESPONSE_TO_ORGANIC_SUBSTANCE	28	-0.294235	-0.963655	0.520737	0.718202	1
BIOCARTA_CARDIACEGF_PATHWAY	16	-0.341271	-0.960245	0.509595	0.725408	1
BIOCARTA_INFLAM_PATHWAY	26	-0.303183	-0.960179	0.513627	0.723705	1
KEGG_NOD_LIKE_RECEPTOR_SIGNALING_PATHWAY	46	-0.261816	-0.958985	0.513742	0.725168	1
CHROMATIN_MODIFICATION	44	-0.26072	-0.9541	0.511828	0.736401	1
LIPID_TRANSPORT	27	-0.296662	-0.953809	0.53303	0.735315	1
SODIUM_ION_TRANSPORT	18	-0.331025	-0.949784	0.535637	0.744049	1
KEGG_GLYCOSPHINGOLIPID_BIOSYNTHESIS_GANGLIO_SERIES	15	-0.343283	-0.949694	0.541401	0.742385	1
ION_TRANSPORT	171	-0.208409	-0.948896	0.593434	0.742677	1
POSITIVE_REGULATION_OF_CELL_DIFFERENTIATION	23	-0.304718	-0.944948	0.536534	0.751315	1
INTERPHASE	63	-0.236232	-0.944356	0.576159	0.751029	1
GENERATION_OF_A_SIGNAL_INVOLVED_IN_CELL_CELL_SIGNALING	26	-0.288381	-0.942709	0.535565	0.753558	1
RESPONSE_TO_HORMONE_STIMULUS	31	-0.280229	-0.938707	0.545455	0.762608	1
PROTEIN_OLIGOMERIZATION	29	-0.291434	-0.935659	0.565844	0.768798	1
NEGATIVE_REGULATION_OF_MAP_KINASE_ACTIVITY	17	-0.329753	-0.934605	0.558824	0.769575	1
BIOCARTA_NKCELLS_PATHWAY	18	-0.320484	-0.930213	0.542977	0.779092	1
RESPONSE_TO_NUTRIENT_LEVELS	27	-0.287524	-0.929659	0.557344	0.778545	1
CHROMOSOME_ORGANIZATION_AND_BIOGENESIS	101	-0.21946	-0.92885	0.6	0.77865	1
NUCLEOTIDE_EXCISION_REPAIR	18	-0.320124	-0.926192	0.575964	0.78361	1
RESPONSE_TO_OTHER_ORGANISM	57	-0.241066	-0.922211	0.605791	0.792482	1
KEGG_AUTOIMMUNE_THYROID_DISEASE	26	-0.293892	-0.921621	0.555794	0.79203	1
HALLMARK_COMPLEMENT	170	-0.200185	-0.918956	0.686567	0.797072	1
CELL_DIVISION	16	-0.317026	-0.915453	0.579176	0.804149	1
EMBRYONIC_MORPHOGENESIS	17	-0.320396	-0.913528	0.565789	0.807057	1
NUCLEOBASENUCLEOSIDENUCLEOTIDE_AND_NUCLEIC_ACID_TRANSPORT	27	-0.273741	-0.91208	0.604701	0.80872	1
REPRODUCTIVE_PROCESS	128	-0.207599	-0.911446	0.692124	0.808226	1
KEGG_B_CELL_RECEPTOR_SIGNALING_PATHWAY	71	-0.22625	-0.910504	0.635731	0.808578	1
BIOCARTA_CERAMIDE_PATHWAY	21	-0.303011	-0.909663	0.589165	0.808847	1
BIOCARTA_GATA3_PATHWAY	15	-0.324491	-0.909303	0.582796	0.807803	1
NUCLEAR_EXPORT	28	-0.284011	-0.906545	0.611588	0.81262	1
KEGG_SMALL_CELL_LUNG_CANCER	80	-0.224237	-0.899584	0.659389	0.828115	1
RESPONSE_TO_LIGHT_STIMULUS	44	-0.252918	-0.899417	0.636364	0.826501	1
HEMOSTASIS	37	-0.261608	-0.899381	0.616977	0.824578	1
PEPTIDYL_TYROSINE_PHOSPHORYLATION	25	-0.276974	-0.890347	0.629545	0.844857	1
HALLMARK_PI3K_AKT_MTOR_SIGNALING	98	-0.208925	-0.890006	0.719626	0.843672	1
PROTEIN_AMINO_ACID_DEPHOSPHORYLATION	62	-0.229122	-0.88898	0.668142	0.844058	1
POSITIVE_REGULATION_OF_T_CELL_ACTIVATION	18	-0.300295	-0.887041	0.604255	0.84669	1
BIOCARTA_ACTINY_PATHWAY	20	-0.301767	-0.883568	0.628151	0.853299	1
HALLMARK_ALLOGRAFT_REJECTION	172	-0.193425	-0.879607	0.766839	0.860653	1
LYMPHOCYTE_DIFFERENTIATION	24	-0.282458	-0.87726	0.653244	0.864326	1
BIOCARTA_HCMV_PATHWAY	17	-0.305414	-0.874923	0.633124	0.8678	1
BIOCARTA_ERK5_PATHWAY	17	-0.307601	-0.870766	0.653768	0.875758	1
RESPONSE_TO_NUTRIENT	16	-0.307017	-0.868684	0.681725	0.878368	1
AXON_GUIDANCE	20	-0.287023	-0.86783	0.640082	0.878253	1
CALCIUM_INDEPENDENT_CELL_CELL_ADHESION	22	-0.280341	-0.86728	0.665924	0.877413	1
ESTABLISHMENT_AND_OR_MAINTENANCE_OF_CHROMATIN_ARCHITECTURE	64	-0.222346	-0.866987	0.702991	0.876018	1
BIOCARTA_HER2_PATHWAY	21	-0.292825	-0.859364	0.650602	0.890804	1
KEGG_COMPLEMENT_AND_COAGULATION_CASCADES	47	-0.237099	-0.855516	0.737418	0.89715	1
KEGG_AMYOTROPHIC_LATERAL_SCLEROSIS_ALS	48	-0.23378	-0.855157	0.691075	0.895888	1
MORPHOGENESIS_OF_AN_EPITHELIUM	15	-0.312899	-0.854318	0.660455	0.895628	1
BIOCARTA_GCR_PATHWAY	19	-0.283921	-0.852263	0.661856	0.897856	1
BIOCARTA_BIOPEPTIDES_PATHWAY	40	-0.240289	-0.851201	0.730769	0.898101	1
HISTONE_MODIFICATION	19	-0.2954	-0.850424	0.666667	0.897745	1
KEGG_TYPE_I_DIABETES_MELLITUS	21	-0.281434	-0.847631	0.691145	0.901392	1
REGULATION_OF_ANGIOGENESIS	24	-0.269234	-0.84721	0.679671	0.900196	1
NEGATIVE_REGULATION_OF_CELL_CYCLE	68	-0.218754	-0.845707	0.779018	0.901318	1
VIRAL_REPRODUCTION	35	-0.247822	-0.842166	0.715884	0.906837	1
BIOCARTA_PYK2_PATHWAY	27	-0.256747	-0.840069	0.722689	0.909167	1
KEGG_LEISHMANIA_INFECTION	47	-0.228515	-0.837659	0.777778	0.911942	1
BIOCARTA_CDMAC_PATHWAY	15	-0.305485	-0.836851	0.668113	0.911437	1
PEPTIDYL_AMINO_ACID_MODIFICATION	52	-0.224193	-0.835606	0.765517	0.911802	1
KEGG_ABC_TRANSPORTERS	40	-0.234392	-0.83492	0.748344	0.911043	1
TRANSLATIONAL_INITIATION	23	-0.267672	-0.832138	0.707692	0.914196	1
INTERPHASE_OF_MITOTIC_CELL_CYCLE	58	-0.212125	-0.828176	0.787037	0.919743	1
RESPONSE_TO_ABIOTIC_STIMULUS	84	-0.198097	-0.823641	0.836028	0.926115	1
BIOCARTA_RAC1_PATHWAY	23	-0.264569	-0.823284	0.72956	0.924693	1
BIOCARTA_BCR_PATHWAY	33	-0.241174	-0.821041	0.766529	0.926786	1
KEGG_GLYCOSAMINOGLYCAN_BIOSYNTHESIS_CHONDROITIN_SULFATE	15	-0.295874	-0.820702	0.704348	0.92537	1
BIOCARTA_PTEN_PATHWAY	16	-0.294895	-0.819903	0.705757	0.924634	1
DEPHOSPHORYLATION	69	-0.207878	-0.81811	0.820388	0.925834	1
REGULATION_OF_CYTOKINE_PRODUCTION	22	-0.269643	-0.817198	0.724215	0.925402	1
PROTEIN_RNA_COMPLEX_ASSEMBLY	41	-0.227938	-0.814046	0.814159	0.928963	1
BLOOD_COAGULATION	33	-0.246076	-0.813755	0.765531	0.927424	1
BIOCARTA_HIVNEF_PATHWAY	54	-0.21783	-0.812408	0.803571	0.927653	1
INNATE_IMMUNE_RESPONSE	16	-0.287457	-0.811591	0.742857	0.926904	1
POSITIVE_REGULATION_OF_LYMPHOCYTE_ACTIVATION	20	-0.275392	-0.811391	0.738661	0.92524	1
BIOCARTA_G1_PATHWAY	26	-0.251616	-0.810219	0.727273	0.925304	1
NUCLEAR_TRANSPORT	75	-0.200336	-0.809244	0.821739	0.924963	1
REGULATION_OF_GENE_EXPRESSION_EPIGENETIC	27	-0.247744	-0.80787	0.734831	0.925318	1
BIOCARTA_RACCYCD_PATHWAY	26	-0.243921	-0.805297	0.781971	0.927616	1
NEGATIVE_REGULATION_OF_TRANSFERASE_ACTIVITY	32	-0.237568	-0.802534	0.773626	0.930149	1
NUCLEOCYTOPLASMIC_TRANSPORT	74	-0.203307	-0.801828	0.856823	0.929235	1
TUBE_MORPHOGENESIS	15	-0.285702	-0.801602	0.731161	0.927522	1
COAGULATION	34	-0.23887	-0.80015	0.806378	0.927917	1
B_CELL_ACTIVATION	18	-0.279274	-0.799505	0.760684	0.926894	1
COVALENT_CHROMATIN_MODIFICATION	20	-0.26965	-0.798951	0.757637	0.925798	1
BIOCARTA_VEGF_PATHWAY	26	-0.253925	-0.798913	0.738739	0.923897	1
BIOCARTA_IGF1R_PATHWAY	22	-0.256349	-0.797009	0.777518	0.924913	1
TUBE_DEVELOPMENT	18	-0.27469	-0.795266	0.730684	0.925609	1
BIOCARTA_IL1R_PATHWAY	32	-0.231021	-0.791833	0.823529	0.929019	1
BIOCARTA_EDG1_PATHWAY	24	-0.258475	-0.784893	0.79015	0.937808	1
KEGG_O_GLYCAN_BIOSYNTHESIS	25	-0.247376	-0.780867	0.815175	0.941943	1
NEGATIVE_REGULATION_OF_CATALYTIC_ACTIVITY	63	-0.200634	-0.780068	0.893905	0.941134	1
SYNAPSE_ORGANIZATION_AND_BIOGENESIS	22	-0.252207	-0.775759	0.811966	0.945253	1
RNA_CATABOLIC_PROCESS	19	-0.2669	-0.773105	0.787671	0.947047	1
BIOCARTA_FMLP_PATHWAY	35	-0.225441	-0.767458	0.837553	0.952745	1
NEGATIVE_REGULATION_OF_CELL_PROLIFERATION	140	-0.171406	-0.76595	0.972826	0.952665	1
BIOCARTA_IL2_PATHWAY	22	-0.249598	-0.763513	0.797917	0.953837	1
KEGG_NON_SMALL_CELL_LUNG_CANCER	50	-0.206474	-0.762385	0.87907	0.953304	1
KEGG_GRAFT_VERSUS_HOST_DISEASE	16	-0.270012	-0.762257	0.786344	0.951507	1
KEGG_REGULATION_OF_AUTOPHAGY	28	-0.233658	-0.761355	0.839367	0.950658	1
CYTOSKELETON_DEPENDENT_INTRACELLULAR_TRANSPORT	25	-0.24502	-0.757883	0.793249	0.952985	1
REGULATION_OF_ACTION_POTENTIAL	17	-0.260215	-0.752305	0.824945	0.957777	1
SPHINGOLIPID_METABOLIC_PROCESS	25	-0.23966	-0.751282	0.828025	0.957049	1
PEPTIDYL_TYROSINE_MODIFICATION	27	-0.234857	-0.742717	0.852564	0.964824	1
PHOSPHOINOSITIDE_METABOLIC_PROCESS	23	-0.24209	-0.735162	0.827443	0.971124	1
PROTEIN_IMPORT_INTO_NUCLEUS	41	-0.211586	-0.734398	0.887689	0.969954	1
BIOCARTA_41BB_PATHWAY	17	-0.258826	-0.732208	0.826722	0.970143	1
BIOCARTA_FAS_PATHWAY	28	-0.228803	-0.731938	0.894273	0.968433	1
BIOCARTA_DC_PATHWAY	22	-0.238599	-0.730175	0.844622	0.968264	1
BIOCARTA_VIP_PATHWAY	25	-0.232363	-0.727541	0.876106	0.969022	1
NUCLEAR_IMPORT	42	-0.2033	-0.724487	0.902748	0.969987	1
REGULATION_OF_NUCLEOCYTOPLASMIC_TRANSPORT	19	-0.248589	-0.723491	0.854508	0.969007	1
MAINTENANCE_OF_LOCALIZATION	18	-0.250506	-0.719024	0.845188	0.971326	1
NEURON_APOPTOSIS	16	-0.253402	-0.715533	0.871579	0.97255	1
BIOCARTA_RAS_PATHWAY	22	-0.239324	-0.715119	0.862823	0.970973	1
REGULATION_OF_CELL_CYCLE	159	-0.156779	-0.70441	0.995	0.978123	1
BIOCARTA_ERK_PATHWAY	27	-0.218086	-0.702905	0.901961	0.977359	1
BIOCARTA_AMI_PATHWAY	16	-0.251479	-0.70162	0.859833	0.97643	1
ADAPTIVE_IMMUNE_RESPONSE	22	-0.222596	-0.700633	0.90583	0.975335	1
NEGATIVE_REGULATION_OF_CELLULAR_COMPONENT_ORGANIZATION_AND_BIOGENESIS	25	-0.223809	-0.700442	0.900443	0.973534	1
MICROTUBULE_ORGANIZING_CENTER_ORGANIZATION_AND_BIOGENESIS	15	-0.253867	-0.700186	0.85567	0.971783	1
BIOCARTA_CREB_PATHWAY	25	-0.225953	-0.699098	0.890323	0.970704	1
BIOCARTA_IL6_PATHWAY	21	-0.218019	-0.671656	0.910256	0.987811	1
ADAPTIVE_IMMUNE_RESPONSE_GO_0002460	21	-0.227317	-0.670769	0.903766	0.986425	1
G1_S_TRANSITION_OF_MITOTIC_CELL_CYCLE	27	-0.206946	-0.662412	0.93819	0.989603	1
PROTEOGLYCAN_METABOLIC_PROCESS	18	-0.228251	-0.659998	0.907071	0.989031	1
KEGG_RIG_I_LIKE_RECEPTOR_SIGNALING_PATHWAY	57	-0.173456	-0.653827	0.989035	0.990614	1
BIOCARTA_NFKB_PATHWAY	22	-0.206954	-0.640972	0.938731	0.995271	1
KEGG_MATURITY_ONSET_DIABETES_OF_THE_YOUNG	19	-0.216404	-0.638725	0.920668	0.994389	1
GLYCOLIPID_METABOLIC_PROCESS	16	-0.227438	-0.635803	0.930716	0.993698	1
FEMALE_GAMETE_GENERATION	16	-0.223032	-0.631125	0.926991	0.993689	1
NEGATIVE_REGULATION_OF_CELLULAR_PROTEIN_METABOLIC_PROCESS	39	-0.180691	-0.625606	0.969758	0.994129	1
NEGATIVE_REGULATION_OF_PROTEIN_METABOLIC_PROCESS	41	-0.175112	-0.616075	0.97351	0.995761	1
REGULATION_OF_PEPTIDYL_TYROSINE_PHOSPHORYLATION	17	-0.211556	-0.608919	0.935551	0.996537	1
DEFENSE_RESPONSE_TO_BACTERIUM	15	-0.217566	-0.600377	0.954741	0.997289	1
BIOCARTA_PTDINS_PATHWAY	23	-0.194395	-0.599331	0.984914	0.995666	1
CELL_CYCLE_ARREST_GO_0007050	50	-0.161499	-0.58464	0.991189	0.997804	1
PROTEIN_AMINO_ACID_O_LINKED_GLYCOSYLATION	18	-0.196961	-0.577984	0.971831	0.99746	1
BIOCARTA_FCER1_PATHWAY	37	-0.165886	-0.575837	0.987474	0.99599	1
NEGATIVE_REGULATION_OF_DNA_METABOLIC_PROCESS	17	-0.198943	-0.559561	0.959402	0.997557	1
BIOCARTA_IGF1_PATHWAY	21	-0.183491	-0.551258	0.987097	0.997156	1
LIPOPROTEIN_METABOLIC_PROCESS	30	-0.162488	-0.540787	0.986239	0.996994	1
MEIOSIS_I	16	-0.175771	-0.505002	0.991398	0.999205	1
BIOCARTA_AKT_PATHWAY	17	-0.172783	-0.494863	0.991543	0.998139	1
REGULATION_OF_CYTOKINE_BIOSYNTHETIC_PROCESS	35	-0.123594	-0.424359	1	0.999385	1

## Sheet: S5
Table S5. GSEA analysis of eWAT from obese LMO3 and YFP mice.
(i) Oxidative Phosphorylation
Gene Symbol	Rank in Gene List	Rank Metric Score	Running ES	Core Enrichment	Gene Description
SLC25A20	12	1.03213	0.0149794	Yes	solute carrier family 25 (carnitine/acylcarnitine translocase), member 20
DLAT	18	0.942572	0.0291221	Yes	dihydrolipoamide S-acetyltransferase (E2 component of pyruvate dehydrogenase complex)
PRDX3	36	0.838355	0.0407257	Yes	peroxiredoxin 3
NDUFB3	37	0.833333	0.0535729	Yes	NADH dehydrogenase (ubiquinone) 1 beta subcomplex, 3, 12kDa
DECR1	58	0.75549	0.0636659	Yes	2,4-dienoyl CoA reductase 1, mitochondrial
CYCS	73	0.718954	0.0736618	Yes	cytochrome c, somatic
ATP5L	74	0.710761	0.0846193	Yes	ATP synthase, H+ transporting, mitochondrial F0 complex, subunit G
NDUFB6	87	0.693818	0.0943832	Yes	NADH dehydrogenase (ubiquinone) 1 beta subcomplex, 6, 17kDa
HADHB	90	0.686292	0.104808	Yes	hydroxyacyl-Coenzyme A dehydrogenase/3-ketoacyl-Coenzyme A thiolase/enoyl-Coenzyme A hydratase (trifunctional protein), beta subunit
SDHD	98	0.67028	0.114598	Yes	succinate dehydrogenase complex, subunit D, integral membrane protein
HADHA	99	0.667779	0.124892	Yes	hydroxyacyl-Coenzyme A dehydrogenase/3-ketoacyl-Coenzyme A thiolase/enoyl-Coenzyme A hydratase (trifunctional protein), alpha subunit
RETSAT	114	0.643001	0.133717	Yes	retinol saturase (all-trans-retinol 13,14-reductase)
NDUFAB1	117	0.637063	0.143383	Yes	NADH dehydrogenase (ubiquinone) 1, alpha/beta subcomplex, 1, 8kDa
ETFDH	124	0.63304	0.152676	Yes	electron-transferring-flavoprotein dehydrogenase
NDUFS4	157	0.59596	0.159378	Yes	NADH dehydrogenase (ubiquinone) Fe-S protein 4, 18kDa (NADH-coenzyme Q reductase)
NDUFB5	160	0.595038	0.168396	Yes	NADH dehydrogenase (ubiquinone) 1 beta subcomplex, 5, 16kDa
SLC25A5	163	0.59269	0.177377	Yes	solute carrier family 25 (mitochondrial carrier; adenine nucleotide translocator), member 5
COX5B	177	0.579076	0.185295	Yes	cytochrome c oxidase subunit Vb
PDHX	185	0.573073	0.193586	Yes	pyruvate dehydrogenase complex, component X
NDUFC2	190	0.567655	0.202026	Yes	NADH dehydrogenase (ubiquinone) 1, subcomplex unknown, 2, 14.5kDa
DLD	204	0.5625	0.209688	Yes	dihydrolipoamide dehydrogenase
NDUFA4	205	0.562457	0.218359	Yes	NADH dehydrogenase (ubiquinone) 1 alpha subcomplex, 4, 9kDa
UQCRQ	212	0.553582	0.226427	Yes	ubiquinol-cytochrome c reductase, complex III subunit VII, 9.5kDa
PDHB	213	0.552016	0.234937	Yes	pyruvate dehydrogenase (lipoamide) beta
UQCRC2	215	0.551307	0.243359	Yes	ubiquinol-cytochrome c reductase core protein II
GRPEL1	218	0.546387	0.251627	Yes	GrpE-like 1, mitochondrial (E. coli)
NDUFA9	235	0.534902	0.25863	Yes	NADH dehydrogenase (ubiquinone) 1 alpha subcomplex, 9, 39kDa
NDUFB4	239	0.531577	0.266592	Yes	NADH dehydrogenase (ubiquinone) 1 beta subcomplex, 4, 15kDa
ATP5O	243	0.528099	0.2745	Yes	ATP synthase, H+ transporting, mitochondrial F1 complex, O subunit (oligomycin sensitivity conferring protein)
UQCRFS1	247	0.526104	0.282378	Yes	ubiquinol-cytochrome c reductase, Rieske iron-sulfur polypeptide 1
IDH3A	263	0.516821	0.28918	Yes	isocitrate dehydrogenase 3 (NAD+) alpha
COX4I1	275	0.510776	0.2962	Yes	cytochrome c oxidase subunit IV isoform 1
MRPS30	281	0.507032	0.303628	Yes	mitochondrial ribosomal protein S30
MDH1	282	0.506616	0.311438	Yes	malate dehydrogenase 1, NAD (soluble)
CYC1	289	0.504045	0.318742	Yes	cytochrome c-1
ATP5G3	294	0.500392	0.326146	Yes	ATP synthase, H+ transporting, mitochondrial F0 complex, subunit C3 (subunit 9)
PHB2	295	0.50022	0.333858	Yes	prohibitin 2
NDUFS1	298	0.499995	0.341411	Yes	NADH dehydrogenase (ubiquinone) Fe-S protein 1, 75kDa (NADH-coenzyme Q reductase)
COX7A2	299	0.499038	0.349104	Yes	cytochrome c oxidase subunit VIIa polypeptide 2 (liver)
ATP5J2	302	0.498177	0.356629	Yes	ATP synthase, H+ transporting, mitochondrial F0 complex, subunit F2
ACO2	303	0.497376	0.364297	Yes	aconitase 2, mitochondrial
NDUFS8	306	0.495532	0.371781	Yes	NADH dehydrogenase (ubiquinone) Fe-S protein 8, 23kDa (NADH-coenzyme Q reductase)
TIMM10	308	0.495045	0.379335	Yes	translocase of inner mitochondrial membrane 10 homolog (yeast)
COX5A	309	0.494816	0.386963	Yes	cytochrome c oxidase subunit Va
VDAC2	312	0.49421	0.394427	Yes	voltage-dependent anion channel 2
VDAC3	313	0.493521	0.402035	Yes	voltage-dependent anion channel 3
SUCLA2	325	0.487205	0.408692	Yes	succinate-CoA ligase, ADP-forming, beta subunit
NDUFA8	326	0.485321	0.416174	Yes	NADH dehydrogenase (ubiquinone) 1 alpha subcomplex, 8, 19kDa
NDUFS6	332	0.482944	0.42323	Yes	NADH dehydrogenase (ubiquinone) Fe-S protein 6, 13kDa (NADH-coenzyme Q reductase)
NDUFA2	334	0.48209	0.430585	Yes	NADH dehydrogenase (ubiquinone) 1 alpha subcomplex, 2, 8kDa
ATP5F1	344	0.478855	0.437268	Yes	ATP synthase, H+ transporting, mitochondrial F0 complex, subunit B1
ECHS1	348	0.478108	0.444406	Yes	enoyl Coenzyme A hydratase, short chain, 1, mitochondrial
TIMM9	379	0.467337	0.449279	Yes	translocase of inner mitochondrial membrane 9 homolog (yeast)
AFG3L2	396	0.458075	0.455098	Yes	AFG3 ATPase family gene 3-like 2 (yeast)
CS	409	0.454343	0.46117	Yes	citrate synthase
ETFA	415	0.451353	0.467739	Yes	electron-transfer-flavoprotein, alpha polypeptide (glutaric aciduria II)
PDHA1	422	0.450757	0.474222	Yes	pyruvate dehydrogenase (lipoamide) alpha 1
ACADVL	423	0.450282	0.481164	Yes	acyl-Coenzyme A dehydrogenase, very long chain
TIMM50	433	0.446253	0.487345	Yes	translocase of inner mitochondrial membrane 50 homolog (S. cerevisiae)
ATP5E	441	0.443813	0.493643	Yes	ATP synthase, H+ transporting, mitochondrial F1 complex, epsilon subunit
MRPL35	445	0.443405	0.500245	Yes	mitochondrial ribosomal protein L35
SUCLG1	449	0.442113	0.506828	Yes	succinate-CoA ligase, GDP-forming, alpha subunit
NDUFV2	450	0.441723	0.513638	Yes	NADH dehydrogenase (ubiquinone) flavoprotein 2, 24kDa
MTX2	453	0.441044	0.520282	Yes	metaxin 2
LRPPRC	456	0.440121	0.526912	Yes	leucine-rich PPR-motif containing
TIMM8B	466	0.435414	0.532925	Yes	translocase of inner mitochondrial membrane 8 homolog B (yeast)
SLC25A11	468	0.434897	0.539552	Yes	solute carrier family 25 (mitochondrial carrier; oxoglutarate carrier), member 11
ATP6V1G1	489	0.426108	0.544567	Yes	ATPase, H+ transporting, lysosomal 13kDa, V1 subunit G1
NDUFA6	493	0.425392	0.550892	Yes	NADH dehydrogenase (ubiquinone) 1 alpha subcomplex, 6, 14kDa
NDUFA1	550	0.410342	0.552867	Yes	NADH dehydrogenase (ubiquinone) 1 alpha subcomplex, 1, 7.5kDa
ATP5A1	552	0.408959	0.559094	Yes	ATP synthase, H+ transporting, mitochondrial F1 complex, alpha subunit 1, cardiac muscle
MRPS12	554	0.408089	0.565307	Yes	mitochondrial ribosomal protein S12
SDHB	555	0.407969	0.571597	Yes	succinate dehydrogenase complex, subunit B, iron sulfur (Ip)
NDUFB2	572	0.404198	0.576585	Yes	NADH dehydrogenase (ubiquinone) 1 beta subcomplex, 2, 8kDa
UQCRH	579	0.402405	0.582322	Yes	ubiquinol-cytochrome c reductase hinge protein
COX7A2L	585	0.400759	0.588112	Yes	cytochrome c oxidase subunit VIIa polypeptide 2 like
MRPS22	586	0.400485	0.594286	Yes	mitochondrial ribosomal protein S22
LDHA	632	0.391575	0.596826	Yes	lactate dehydrogenase A
MDH2	639	0.388999	0.602357	Yes	malate dehydrogenase 2, NAD (mitochondrial)
UQCRB	667	0.382709	0.606159	Yes	ubiquinol-cytochrome c reductase binding protein
SDHA	676	0.379712	0.611391	Yes	succinate dehydrogenase complex, subunit A, flavoprotein (Fp)
COX6C	687	0.377862	0.616439	Yes	cytochrome c oxidase subunit VIc
NDUFB8	691	0.377439	0.622025	Yes	NADH dehydrogenase (ubiquinone) 1 beta subcomplex, 8, 19kDa
ETFB	693	0.377297	0.627764	Yes	electron-transfer-flavoprotein, beta polypeptide
ATP5D	724	0.372175	0.631171	Yes	ATP synthase, H+ transporting, mitochondrial F1 complex, delta subunit
TIMM17A	751	0.366549	0.634801	Yes	translocase of inner mitochondrial membrane 17 homolog A (yeast)
UQCRC1	763	0.36419	0.639561	Yes	ubiquinol-cytochrome c reductase core protein I
ATP5J	781	0.360735	0.643801	Yes	ATP synthase, H+ transporting, mitochondrial F0 complex, subunit F6
MRPL11	783	0.360683	0.649284	Yes	mitochondrial ribosomal protein L11
ECH1	800	0.356721	0.65354	Yes	enoyl Coenzyme A hydratase 1, peroxisomal
ATP5H	803	0.355875	0.658871	Yes	ATP synthase, H+ transporting, mitochondrial F0 complex, subunit d
IDH1	814	0.353714	0.663547	Yes	isocitrate dehydrogenase 1 (NADP+), soluble
NDUFC1	843	0.349672	0.666762	Yes	NADH dehydrogenase (ubiquinone) 1, subcomplex unknown, 1, 6kDa
ATP5G2	856	0.347534	0.671188	Yes	ATP synthase, H+ transporting, mitochondrial F0 complex, subunit C2 (subunit 9)
ATP6V1F	863	0.344681	0.676035	Yes	ATPase, H+ transporting, lysosomal 14kDa, V1 subunit F
COX7B	870	0.342996	0.680857	Yes	cytochrome c oxidase subunit VIIb
MRPS15	896	0.337978	0.684125	Yes	mitochondrial ribosomal protein S15
IDH3G	905	0.336538	0.688691	Yes	isocitrate dehydrogenase 3 (NAD+) gamma
CPT1A	906	0.336429	0.693878	Yes	carnitine palmitoyltransferase 1A (liver)
COX7C	912	0.335533	0.698662	Yes	cytochrome c oxidase subunit VIIc
ABCB7	941	0.329877	0.701572	Yes	ATP-binding cassette, sub-family B (MDR/TAP), member 7
ACAA2	947	0.328523	0.706248	Yes	acetyl-Coenzyme A acyltransferase 2 (mitochondrial 3-oxoacyl-Coenzyme A thiolase)
IDH3B	954	0.328292	0.710843	Yes	isocitrate dehydrogenase 3 (NAD+) beta
ALAS1	993	0.323915	0.712884	Yes	aminolevulinate, delta-, synthase 1
NDUFS7	1033	0.318818	0.714768	Yes	NADH dehydrogenase (ubiquinone) Fe-S protein 7, 20kDa (NADH-coenzyme Q reductase)
ATP6V0B	1059	0.315443	0.717689	Yes	ATPase, H+ transporting, lysosomal 21kDa, V0 subunit b
NDUFB7	1079	0.312474	0.721029	Yes	NADH dehydrogenase (ubiquinone) 1 beta subcomplex, 7, 18kDa
NDUFA3	1098	0.310244	0.724414	Yes	NADH dehydrogenase (ubiquinone) 1 alpha subcomplex, 3, 9kDa
HCCS	1108	0.309735	0.728489	Yes	holocytochrome c synthase (cytochrome c heme-lyase)
ATP6V1D	1158	0.302748	0.729349	Yes	ATPase, H+ transporting, lysosomal 34kDa, V1 subunit D
NDUFS2	1167	0.301722	0.733379	Yes	NADH dehydrogenase (ubiquinone) Fe-S protein 2, 49kDa (NADH-coenzyme Q reductase)
ATP5C1	1180	0.299657	0.737066	Yes	ATP synthase, H+ transporting, mitochondrial F1 complex, gamma polypeptide 1
TOMM22	1184	0.298805	0.74144	Yes	translocase of outer mitochondrial membrane 22 homolog (yeast)
ATP6V1H	1207	0.295832	0.744291	Yes	ATPase, H+ transporting, lysosomal 50/57kDa, V1 subunit H
GPX4	1232	0.290811	0.746909	Yes	glutathione peroxidase 4 (phospholipid hydroperoxidase)
NDUFV1	1237	0.290358	0.751075	Yes	NADH dehydrogenase (ubiquinone) flavoprotein 1, 51kDa
RHOT1	1249	0.28951	0.754683	Yes	ras homolog gene family, member T1
IMMT	1275	0.286563	0.757158	Yes	inner membrane protein, mitochondrial (mitofilin)
MTRF1	1304	0.282738	0.759342	Yes	mitochondrial translational release factor 1
MRPL15	1345	0.276923	0.760502	Yes	mitochondrial ribosomal protein L15
COX10	1452	0.264395	0.756342	Yes	COX10 homolog, cytochrome c oxidase assembly protein, heme A: farnesyltransferase (yeast)
TOMM70A	1510	0.257113	0.755876	Yes	translocase of outer mitochondrial membrane 70 homolog A (S. cerevisiae)
BDH2	1537	0.254582	0.757781	Yes	3-hydroxybutyrate dehydrogenase, type 2
ATP6V1C1	1565	0.251507	0.75956	Yes	ATPase, H+ transporting, lysosomal 42kDa, V1 subunit C1
ATP5B	1585	0.249801	0.761935	Yes	ATP synthase, H+ transporting, mitochondrial F1 complex, beta polypeptide
MAOB	1598	0.248436	0.764832	Yes	monoamine oxidase B
ATP6V1E1	1625	0.245456	0.766596	Yes	ATPase, H+ transporting, lysosomal 31kDa, V1 subunit E1
NDUFA5	1671	0.240554	0.766808	Yes	NADH dehydrogenase (ubiquinone) 1 alpha subcomplex, 5, 13kDa
OXA1L	1801	0.229329	0.760319	No	oxidase (cytochrome c) assembly 1-like
VDAC1	1802	0.229291	0.763854	No	voltage-dependent anion channel 1
NDUFA7	1819	0.227503	0.766118	No	NADH dehydrogenase (ubiquinone) 1 alpha subcomplex, 7, 14.5kDa
ACAT1	1903	0.220696	0.763071	No	acetyl-Coenzyme A acetyltransferase 1 (acetoacetyl Coenzyme A thiolase)
ACADM	1920	0.218984	0.765204	No	acyl-Coenzyme A dehydrogenase, C-4 to C-12 straight chain
ALDH6A1	1953	0.215435	0.766038	No	aldehyde dehydrogenase 6 family, member A1
COX6B1	2162	0.198331	0.752933	No	cytochrome c oxidase subunit Vib polypeptide 1 (ubiquitous)
BCKDHA	2179	0.197247	0.75473	No	branched chain keto acid dehydrogenase E1, alpha polypeptide
SDHC	2187	0.196502	0.757216	No	succinate dehydrogenase complex, subunit C, integral membrane protein, 15kDa
COX6A1	2188	0.19646	0.760245	No	cytochrome c oxidase subunit VIa polypeptide 1
DLST	2343	0.185117	0.751132	No	dihydrolipoamide S-succinyltransferase (E2 component of 2-oxo-glutarate complex)
BAX	2553	0.170362	0.737518	No	BCL2-associated X protein
FDX1	2572	0.169355	0.73873	No	ferredoxin 1
SUPV3L1	2579	0.168818	0.740866	No	suppressor of var1, 3-like 1 (S. cerevisiae)
MRPL34	2740	0.160075	0.730901	No	mitochondrial ribosomal protein L34
NDUFS3	2745	0.159789	0.733054	No	NADH dehydrogenase (ubiquinone) Fe-S protein 3, 30kDa (NADH-coenzyme Q reductase)
SLC25A3	2968	0.147126	0.718071	No	solute carrier family 25 (mitochondrial carrier; phosphate carrier), member 3
COX11	3038	0.142857	0.714912	No	COX11 homolog, cytochrome c oxidase assembly protein (yeast)
POLR2F	3124	0.137931	0.710433	No	polymerase (RNA) II (DNA directed) polypeptide F
ACADSB	3125	0.137909	0.712559	No	acyl-Coenzyme A dehydrogenase, short/branched chain
OAT	3169	0.136012	0.711315	No	ornithine aminotransferase (gyrate atrophy)
SLC25A4	3179	0.135363	0.712702	No	solute carrier family 25 (mitochondrial carrier; adenine nucleotide translocator), member 4
GLUD1	3204	0.133897	0.712901	No	glutamate dehydrogenase 1
MRPS11	3248	0.131684	0.71159	No	mitochondrial ribosomal protein S11
TIMM13	3296	0.129918	0.709941	No	translocase of inner mitochondrial membrane 13 homolog (yeast)
HTRA2	3440	0.122017	0.70071	No	HtrA serine peptidase 2
PMPCA	3630	0.112108	0.687752	No	peptidase (mitochondrial processing) alpha
COX8A	3690	0.10883	0.684845	No	cytochrome c oxidase subunit 8A (ubiquitous)
IDH2	3929	0.0980277	0.667862	No	isocitrate dehydrogenase 2 (NADP+), mitochondrial
ATP6AP1	4221	0.0840888	0.646546	No	ATPase, H+ transporting, lysosomal accessory protein 1
ATP6V0C	4599	0.0686767	0.61831	No	ATPase, H+ transporting, lysosomal 16kDa, V0 subunit c
OPA1	4864	0.0580087	0.59869	No	optic atrophy 1 (autosomal dominant)
MGST3	4976	0.0535241	0.590889	No	microsomal glutathione S-transferase 3
MTRR	5013	0.0518519	0.588891	No	5-methyltetrahydrofolate-homocysteine methyltransferase reductase
FXN	5262	0.0411711	0.570255	No	frataxin
COX15	5353	0.0373641	0.563837	No	COX15 homolog, cytochrome c oxidase assembly protein (yeast)
SURF1	5411	0.0352645	0.559952	No	surfeit 1
PHYH	5768	0.0224928	0.532635	No	phytanoyl-CoA 2-hydroxylase
ATP5G1	5880	0.0180211	0.524288	No	ATP synthase, H+ transporting, mitochondrial F0 complex, subunit C1 (subunit 9)
OGDH	5888	0.0177317	0.524017	No	oxoglutarate (alpha-ketoglutarate) dehydrogenase (lipoamide)
TCIRG1	6199	0.00365157	0.499984	No	T-cell, immune regulator 1, ATPase, H+ transporting, lysosomal V0 subunit A3
CYB5A	6673	-0.0106942	0.463394	No	cytochrome b5 type A (microsomal)
COX17	7101	-0.0273539	0.430636	No	COX17 cytochrome c oxidase assembly homolog (S. cerevisiae)
PDK4	7578	-0.0435012	0.394318	No	pyruvate dehydrogenase kinase, isozyme 4
ATP1B1	7776	-0.0507983	0.379793	No	ATPase, Na+/K+ transporting, beta 1 polypeptide
LDHB	8151	-0.0641117	0.351719	No	lactate dehydrogenase B
MFN2	8450	-0.0755512	0.329728	No	mitofusin 2
POR	9231	-0.106762	0.270763	No	P450 (cytochrome) oxidoreductase
RHOT2	9503	-0.118004	0.251524	No	ras homolog gene family, member T2
CASP7	10340	-0.158756	0.189009	No	caspase 7, apoptosis-related cysteine peptidase
SLC25A12	10652	-0.175002	0.16754	No	solute carrier family 25 (mitochondrial carrier, Aralar), member 12
NQO2	11524	-0.236955	0.103511	No	NAD(P)H dehydrogenase, quinone 2
NNT	11571	-0.240779	0.103649	No	nicotinamide nucleotide transhydrogenase
GOT2	12319	-0.334838	0.0507643	No	glutamic-oxaloacetic transaminase 2, mitochondrial (aspartate aminotransferase 2)
CYB5R3	12550	-0.391725	0.038931	No	cytochrome b5 reductase 3
(ii) Adipogenesis
Gene Symbol	Rank in Gene List	Rank Metric Score	Running ES	Core Enrichment	Gene Description
EPHX2	1	1.3523	0.0228003	Yes	epoxide hydrolase 2, cytoplasmic
DHRS7B	5	1.15878	0.0421713	Yes	dehydrogenase/reductase (SDR family) member 7B
SLC25A1	9	1.09372	0.0604416	Yes	solute carrier family 25 (mitochondrial carrier; citrate transporter), member 1
ANGPT1	10	1.06653	0.0784849	Yes	angiopoietin 1
CPT2	13	1.02922	0.0957417	Yes	carnitine palmitoyltransferase II
DLAT	18	0.942572	0.111377	Yes	dihydrolipoamide S-acetyltransferase (E2 component of pyruvate dehydrogenase complex)
ME1	31	0.858928	0.124976	Yes	malic enzyme 1, NADP(+)-dependent, cytosolic
SLC25A10	33	0.853734	0.139342	Yes	solute carrier family 25 (mitochondrial carrier; dicarboxylate transporter), member 10
PRDX3	36	0.838355	0.153369	Yes	peroxiredoxin 3
CIDEA	44	0.806102	0.166463	Yes	cell death-inducing DFFA-like effector a
CMBL	50	0.78438	0.179344	Yes	carboxymethylenebutenolidase homolog (Pseudomonas)
PTGER3	51	0.78226	0.192579	Yes	prostaglandin E receptor 3 (subtype EP3)
ACADL	54	0.773886	0.205516	Yes	acyl-Coenzyme A dehydrogenase, long chain
DECR1	58	0.75549	0.218064	Yes	2,4-dienoyl CoA reductase 1, mitochondrial
DGAT1	62	0.745995	0.230451	Yes	diacylglycerol O-acyltransferase homolog 1 (mouse)
PFKL	102	0.665821	0.238685	Yes	phosphofructokinase, liver
MRAP	107	0.657519	0.249498	Yes	melanocortin 2 receptor accessory protein
PEMT	110	0.650759	0.260352	Yes	phosphatidylethanolamine N-methyltransferase
RETSAT	114	0.643001	0.270997	Yes	retinol saturase (all-trans-retinol 13,14-reductase)
NDUFAB1	117	0.637063	0.281619	Yes	NADH dehydrogenase (ubiquinone) 1, alpha/beta subcomplex, 1, 8kDa
PTCD3	122	0.633537	0.292027	Yes	Pentatricopeptide repeat domain 3
TST	128	0.624422	0.302202	Yes	thiosulfate sulfurtransferase (rhodanese)
DHCR7	139	0.615288	0.311834	Yes	7-dehydrocholesterol reductase
ENPP2	145	0.606685	0.32171	Yes	ectonucleotide pyrophosphatase/phosphodiesterase 2 (autotaxin)
DNAJC15	154	0.597327	0.331193	Yes	DnaJ (Hsp40) homolog, subfamily C, member 15
TALDO1	174	0.582159	0.339566	Yes	transaldolase 1
SCP2	178	0.578842	0.349126	Yes	sterol carrier protein 2
DNAJB9	187	0.57005	0.358148	Yes	DnaJ (Hsp40) homolog, subfamily B, member 9
DHRS7	192	0.56657	0.367422	Yes	dehydrogenase/reductase (SDR family) member 7
DLD	204	0.5625	0.376084	Yes	dihydrolipoamide dehydrogenase
UQCRQ	212	0.553582	0.384905	Yes	ubiquinol-cytochrome c reductase, complex III subunit VII, 9.5kDa
GRPEL1	218	0.546387	0.39376	Yes	GrpE-like 1, mitochondrial (E. coli)
HADH	222	0.543863	0.402728	Yes	hydroxyacyl-Coenzyme A dehydrogenase
COQ9	228	0.540264	0.41148	Yes	coenzyme Q9 homolog (S. cerevisiae)
ATP5O	243	0.528099	0.419326	Yes	ATP synthase, H+ transporting, mitochondrial F1 complex, O subunit (oligomycin sensitivity conferring protein)
MTCH2	245	0.527067	0.428165	Yes	mitochondrial carrier homolog 2 (C. elegans)
IDH3A	263	0.516821	0.435588	Yes	isocitrate dehydrogenase 3 (NAD+) alpha
CYC1	289	0.504045	0.442173	Yes	cytochrome c-1
COQ3	293	0.500871	0.450413	Yes	coenzyme Q3 homolog, methyltransferase (S. cerevisiae)
GPAM	296	0.500054	0.458718	Yes	glycerol-3-phosphate acyltransferase, mitochondrial
ACO2	303	0.497376	0.466666	Yes	aconitase 2, mitochondrial
ECHS1	348	0.478108	0.471335	Yes	enoyl Coenzyme A hydratase, short chain, 1, mitochondrial
ITGA7	405	0.454974	0.474681	Yes	integrin, alpha 7
CS	409	0.454343	0.482134	Yes	citrate synthase
ACLY	421	0.4509	0.488908	Yes	ATP citrate lyase
SUCLG1	449	0.442113	0.494289	Yes	succinate-CoA ligase, GDP-forming, alpha subunit
ACADS	464	0.436237	0.500582	Yes	acyl-Coenzyme A dehydrogenase, C-2 to C-3 short chain
GBE1	483	0.428616	0.506434	Yes	glucan (1,4-alpha-), branching enzyme 1 (glycogen branching enzyme, Andersen disease, glycogen storage disease type IV)
HIBCH	488	0.42651	0.513339	Yes	3-hydroxyisobutyryl-Coenzyme A hydrolase
SLC27A1	505	0.42146	0.519226	Yes	solute carrier family 27 (fatty acid transporter), member 1
CRAT	549	0.410595	0.522831	Yes	carnitine acetyltransferase
SDHB	555	0.407969	0.529344	Yes	succinate dehydrogenase complex, subunit B, iron sulfur (Ip)
MCCC1	624	0.393201	0.530713	Yes	methylcrotonoyl-Coenzyme A carboxylase 1 (alpha)
MDH2	639	0.388999	0.536206	Yes	malate dehydrogenase 2, NAD (mitochondrial)
RNF11	666	0.38274	0.54066	Yes	ring finger protein 11
ETFB	693	0.377297	0.545023	Yes	electron-transfer-flavoprotein, beta polypeptide
UQCRC1	763	0.36419	0.545823	Yes	ubiquinol-cytochrome c reductase core protein I
TKT	764	0.364171	0.551984	Yes	transketolase (Wernicke-Korsakoff syndrome)
ECH1	800	0.356721	0.555299	Yes	enoyl Coenzyme A hydratase 1, peroxisomal
IDH1	814	0.353714	0.560273	Yes	isocitrate dehydrogenase 1 (NADP+), soluble
COX7B	870	0.342996	0.561802	Yes	cytochrome c oxidase subunit VIIb
STOM	879	0.340917	0.566948	Yes	stomatin
PFKFB3	881	0.340763	0.572635	Yes	6-phosphofructo-2-kinase/fructose-2,6-biphosphatase 3
IDH3G	905	0.336538	0.576541	Yes	isocitrate dehydrogenase 3 (NAD+) gamma
NKIRAS1	913	0.335366	0.581671	Yes	NFKB inhibitor interacting Ras-like 1
G3BP2	920	0.333427	0.586846	Yes	-
ACAA2	947	0.328523	0.590383	Yes	acetyl-Coenzyme A acyltransferase 2 (mitochondrial 3-oxoacyl-Coenzyme A thiolase)
UCK1	959	0.327869	0.595075	Yes	uridine-cytidine kinase 1
JAGN1	1017	0.320665	0.596071	Yes	jagunal homolog 1 (Drosophila)
SQRDL	1043	0.31733	0.599497	Yes	sulfide quinone reductase-like (yeast)
NDUFB7	1079	0.312474	0.602064	Yes	NADH dehydrogenase (ubiquinone) 1 beta subcomplex, 7, 18kDa
BCL6	1124	0.307872	0.603853	Yes	B-cell CLL/lymphoma 6 (zinc finger protein 51)
GHITM	1150	0.303506	0.607045	Yes	growth hormone inducible transmembrane protein
STAT5A	1161	0.302312	0.611382	Yes	signal transducer and activator of transcription 5A
GPX4	1232	0.290811	0.610863	Yes	glutathione peroxidase 4 (phospholipid hydroperoxidase)
ADIPOR2	1262	0.287874	0.61348	Yes	adiponectin receptor 2
IMMT	1275	0.286563	0.617395	Yes	inner membrane protein, mitochondrial (mitofilin)
PEX14	1295	0.28383	0.620721	Yes	peroxisomal biogenesis factor 14
SLC5A6	1326	0.27948	0.623118	Yes	solute carrier family 5 (sodium-dependent vitamin transporter), member 6
FAH	1334	0.278272	0.627281	Yes	fumarylacetoacetate hydrolase (fumarylacetoacetase)
GPD2	1336	0.278058	0.631908	Yes	glycerol-3-phosphate dehydrogenase 2 (mitochondrial)
MRPL15	1345	0.276923	0.635971	Yes	mitochondrial ribosomal protein L15
ACOX1	1464	0.262752	0.631247	Yes	acyl-Coenzyme A oxidase 1, palmitoyl
ARL4A	1546	0.253445	0.629241	Yes	ADP-ribosylation factor-like 4A
RAB34	1579	0.25029	0.630988	Yes	RAB34, member RAS oncogene family
HSPB8	1586	0.249664	0.634746	Yes	heat shock 22kDa protein 8
UBQLN1	1621	0.245598	0.636259	Yes	ubiquilin 1
NDUFA5	1671	0.240554	0.636521	Yes	NADH dehydrogenase (ubiquinone) 1 alpha subcomplex, 5, 13kDa
PGM1	1750	0.233224	0.634405	No	phosphoglucomutase 1
ATP1B3	1848	0.225013	0.630675	No	ATPase, Na+/K+ transporting, beta 3 polypeptide
ACADM	1920	0.218984	0.628862	No	acyl-Coenzyme A dehydrogenase, C-4 to C-12 straight chain
CCNG2	2150	0.199524	0.614443	No	cyclin G2
BCKDHA	2179	0.197247	0.615604	No	branched chain keto acid dehydrogenase E1, alpha polypeptide
SDHC	2187	0.196502	0.618385	No	succinate dehydrogenase complex, subunit C, integral membrane protein, 15kDa
COX6A1	2188	0.19646	0.621708	No	cytochrome c oxidase subunit VIa polypeptide 1
ALDOA	2206	0.195206	0.62369	No	aldolase A, fructose-bisphosphate
REEP5	2388	0.181432	0.612695	No	receptor accessory protein 5
ABCB8	2409	0.179901	0.614184	No	ATP-binding cassette, sub-family B (MDR/TAP), member 8
QDPR	2416	0.179709	0.616758	No	quinoid dihydropteridine reductase
AK2	2463	0.175995	0.616161	No	adenylate kinase 2
SSPN	2554	0.170287	0.612048	No	sarcospan (Kras oncogene-associated gene)
TOB1	2660	0.16394	0.606663	No	transducer of ERBB2, 1
AGPAT3	2679	0.163205	0.608025	No	1-acylglycerol-3-phosphate O-acyltransferase 3
NDUFS3	2745	0.159789	0.605678	No	NADH dehydrogenase (ubiquinone) Fe-S protein 3, 30kDa (NADH-coenzyme Q reductase)
DDT	3168	0.13603	0.575187	No	D-dopachrome tautomerase
NMT1	3269	0.131077	0.569634	No	N-myristoyltransferase 1
SOD1	3465	0.121251	0.556532	No	superoxide dismutase 1, soluble (amyotrophic lateral sclerosis 1 (adult))
BCL2L13	3502	0.119522	0.555757	No	BCL2-like 13 (apoptosis facilitator)
RIOK3	3523	0.118617	0.55621	No	RIO kinase 3 (yeast)
COX8A	3690	0.10883	0.545152	No	cytochrome c oxidase subunit 8A (ubiquitous)
PIM3	3697	0.108608	0.546523	No	pim-3 oncogene
CDKN2C	3757	0.105931	0.54373	No	cyclin-dependent kinase inhibitor 2C (p18, inhibits CDK4)
GADD45A	3782	0.104665	0.543636	No	growth arrest and DNA-damage-inducible, alpha
GPHN	3948	0.0970565	0.532456	No	gephyrin
LPL	3956	0.0966847	0.533548	No	lipoprotein lipase
COQ5	4425	0.0752424	0.498455	No	coenzyme Q5 homolog, methyltransferase (S. cerevisiae)
ESRRA	4654	0.0664894	0.481863	No	estrogen-related receptor alpha
AGPAT6	4785	0.0616662	0.472804	No	1-acylglycerol-3-phosphate O-acyltransferase 6 (lysophosphatidic acid acyltransferase, zeta)
MGST3	4976	0.0535241	0.458945	No	microsomal glutathione S-transferase 3
ITSN1	4991	0.052717	0.458749	No	intersectin 1 (SH3 domain protein)
CHUK	5137	0.0465116	0.448269	No	conserved helix-loop-helix ubiquitous kinase
CD36	5171	0.044594	0.446459	No	CD36 molecule (thrombospondin receptor)
CD151	5580	0.0294866	0.415254	No	CD151 molecule (Raph blood group)
PHYH	5768	0.0224928	0.401103	No	phytanoyl-CoA 2-hydroxylase
ABCA1	5847	0.0194828	0.395372	No	ATP-binding cassette, sub-family A (ABC1), member 1
MGLL	6220	0.00221669	0.366503	No	monoglyceride lipase
CAT	6230	0.00108986	0.365822	No	catalase
RETN	6621	-0.00928022	0.335673	No	resistin
UCP2	6893	-0.0192523	0.314941	No	uncoupling protein 2 (mitochondrial, proton carrier)
APOE	6914	-0.0198653	0.313723	No	apolipoprotein E
DBT	7016	-0.0240413	0.306281	No	dihydrolipoamide branched chain transacylase E2
SLC19A1	7138	-0.0289017	0.297368	No	solute carrier family 19 (folate transporter), member 1
ADIPOQ	7186	-0.0304308	0.29423	No	adiponectin, C1Q and collagen domain containing
SORBS1	7400	-0.0370306	0.278305	No	sorbin and SH3 domain containing 1
ARAF	7544	-0.0424383	0.267911	No	v-raf murine sarcoma 3611 viral oncogene homolog
PPP1R15B	7569	-0.0432633	0.266778	No	protein phosphatase 1, regulatory (inhibitor) subunit 15B
SAMM50	7786	-0.0511949	0.25086	No	sorting and assembly machinery component 50 homolog (S. cerevisiae)
RTN3	8060	-0.0609824	0.230678	No	reticulon 3
FAM73B	8182	-0.0651638	0.222378	No	family with sequence similarity 73, member B
BAZ2A	8263	-0.0681004	0.217313	No	bromodomain adjacent to zinc finger domain, 2A
FABP4	8604	-0.0817593	0.192276	No	fatty acid binding protein 4, adipocyte
LAMA4	8773	-0.0884192	0.180718	No	laminin, alpha 4
REEP6	8799	-0.0893414	0.180287	No	receptor accessory protein 6
PPARG	8834	-0.0906893	0.179179	No	peroxisome proliferative activated receptor, gamma
PQLC3	8844	-0.0910976	0.180021	No	PQ loop repeat containing 3
ORM1	9031	-0.0982499	0.167229	No	orosomucoid 1
ANGPTL4	9041	-0.0986908	0.1682	No	angiopoietin-like 4
OMD	9143	-0.103448	0.162102	No	osteomodulin
POR	9231	-0.106762	0.157147	No	P450 (cytochrome) oxidoreductase
PHLDB1	9280	-0.108696	0.155256	No	pleckstrin homology-like domain, family B, member 1
APLP2	9519	-0.118851	0.138773	No	amyloid beta (A4) precursor-like protein 2
GPX3	9721	-0.127761	0.125315	No	glutathione peroxidase 3 (plasma)
COL4A1	9818	-0.132264	0.120093	No	collagen, type IV, alpha 1
PPM1B	9987	-0.140045	0.109408	No	protein phosphatase 1B (formerly 2C), magnesium-dependent, beta isoform
SCARB1	10242	-0.15325	0.0922633	No	scavenger receptor class B, member 1
RREB1	10264	-0.154845	0.0932511	No	ras responsive element binding protein 1
COL15A1	10342	-0.158846	0.089955	No	collagen, type XV, alpha 1
UBC	10412	-0.162247	0.0873382	No	ubiquitin C
YWHAG	10484	-0.165494	0.0846208	No	tyrosine 3-monooxygenase/tryptophan 5-monooxygenase activation protein, gamma polypeptide
MYLK	10619	-0.173361	0.0771411	No	myosin, light chain kinase
SDPR	10644	-0.174552	0.0782292	No	serum deprivation response (phosphatidylserine binding protein)
CD302	10671	-0.175976	0.079186	No	CD302 molecule
ADCY6	10710	-0.178428	0.0792518	No	adenylate cyclase 6
ALDH2	10727	-0.17976	0.0810496	No	aldehyde dehydrogenase 2 family (mitochondrial)
PTRF	10794	-0.183758	0.0790298	No	polymerase I and transcript release factor
SNCG	11058	-0.199256	0.0619641	No	synuclein, gamma (breast cancer-specific protein 1)
LTC4S	11060	-0.199358	0.0652591	No	leukotriene C4 synthase
MAP4K3	11104	-0.202729	0.0653475	No	mitogen-activated protein kinase kinase kinase kinase 3
TANK	11214	-0.210534	0.0604393	No	TRAF family member-associated NFKB activator
SLC1A5	11490	-0.233813	0.0430257	No	solute carrier family 1 (neutral amino acid transporter), member 5
SPARCL1	11801	-0.263617	0.0233967	No	SPARC-like 1 (mast9, hevin)
LIFR	11875	-0.272196	0.0223291	No	leukemia inhibitory factor receptor alpha
ELOVL6	11985	-0.283893	0.018662	No	ELOVL family member 6, elongation of long chain fatty acids (FEN1/Elo2, SUR4/Elo3-like, yeast)
CYP4B1	12200	-0.314249	0.00734931	No	cytochrome P450, family 4, subfamily B, polypeptide 1
PDCD4	12297	-0.331381	0.00549577	No	programmed cell death 4 (neoplastic transformation inhibitor)
PREB	12328	-0.337298	0.00887095	No	prolactin regulatory element binding
VEGFB	12373	-0.348227	0.0113431	No	vascular endothelial growth factor B
LIPE	12422	-0.359982	0.0137034	No	lipase, hormone-sensitive
SULT1A1	12516	-0.380949	0.0129215	No	sulfotransferase family, cytosolic, 1A, phenol-preferring, member 1
FZD4	12520	-0.381715	0.0191462	No	frizzled homolog 4 (Drosophila)
ITIH5	12538	-0.387322	0.0243779	No	inter-alpha (globulin) inhibitor H5
IFNGR1	12701	-0.447899	0.019367	No	interferon gamma receptor 1
LEP	12725	-0.458258	0.0253325	No	leptin (obesity homolog, mouse)
(iii) Fatty Acid Metabolism
Gene Symbol	Rank in Gene List	Rank Metric Score	Running ES	Core Enrichment	Gene Description
CPT2	13	1.02922	0.0242634	Yes	carnitine palmitoyltransferase II
ME1	31	0.858928	0.0440358	Yes	malic enzyme 1, NADP(+)-dependent, cytosolic
NSDHL	38	0.830317	0.0639577	Yes	NAD(P) dependent steroid dehydrogenase-like
GPD1	41	0.820974	0.0839601	Yes	glycerol-3-phosphate dehydrogenase 1 (soluble)
CIDEA	44	0.806102	0.103597	Yes	cell death-inducing DFFA-like effector a
EHHADH	53	0.776701	0.122048	Yes	enoyl-Coenzyme A, hydratase/3-hydroxyacyl Coenzyme A dehydrogenase
ACADL	54	0.773886	0.141049	Yes	acyl-Coenzyme A dehydrogenase, long chain
DECR1	58	0.75549	0.159366	Yes	2,4-dienoyl CoA reductase 1, mitochondrial
HADHB	90	0.686292	0.173816	Yes	hydroxyacyl-Coenzyme A dehydrogenase/3-ketoacyl-Coenzyme A thiolase/enoyl-Coenzyme A hydratase (trifunctional protein), beta subunit
G0S2	95	0.673508	0.190042	Yes	G0/G1switch 2
SDHD	98	0.67028	0.206345	Yes	succinate dehydrogenase complex, subunit D, integral membrane protein
RETSAT	114	0.643001	0.22097	Yes	retinol saturase (all-trans-retinol 13,14-reductase)
ETFDH	124	0.63304	0.235816	Yes	electron-transferring-flavoprotein dehydrogenase
HMGCS1	146	0.606312	0.249076	Yes	3-hydroxy-3-methylglutaryl-Coenzyme A synthase 1 (soluble)
AUH	167	0.588942	0.261987	Yes	AU RNA binding protein/enoyl-Coenzyme A hydratase
ACSL1	171	0.586306	0.276151	Yes	acyl-CoA synthetase long-chain family member 1
DLD	204	0.5625	0.287483	Yes	dihydrolipoamide dehydrogenase
PDHB	213	0.552016	0.300417	Yes	pyruvate dehydrogenase (lipoamide) beta
HADH	222	0.543863	0.313151	Yes	hydroxyacyl-Coenzyme A dehydrogenase
MCEE	248	0.526092	0.324131	Yes	methylmalonyl CoA epimerase
HPGD	252	0.523986	0.336764	Yes	hydroxyprostaglandin dehydrogenase 15-(NAD)
IDI1	274	0.511394	0.347694	Yes	isopentenyl-diphosphate delta isomerase 1
ACAT2	277	0.509461	0.360048	Yes	acetyl-Coenzyme A acetyltransferase 2 (acetoacetyl Coenzyme A thiolase)
MDH1	282	0.506616	0.372177	Yes	malate dehydrogenase 1, NAD (soluble)
ACO2	303	0.497376	0.38284	Yes	aconitase 2, mitochondrial
SUCLA2	325	0.487205	0.393175	Yes	succinate-CoA ligase, ADP-forming, beta subunit
ECHS1	348	0.478108	0.40321	Yes	enoyl Coenzyme A hydratase, short chain, 1, mitochondrial
MAOA	378	0.467461	0.412441	Yes	monoamine oxidase A
PDHA1	422	0.450757	0.420178	Yes	pyruvate dehydrogenase (lipoamide) alpha 1
ACADVL	423	0.450282	0.431234	Yes	acyl-Coenzyme A dehydrogenase, very long chain
SUCLG1	449	0.442113	0.440152	Yes	succinate-CoA ligase, GDP-forming, alpha subunit
ACADS	464	0.436237	0.449779	Yes	acyl-Coenzyme A dehydrogenase, C-2 to C-3 short chain
H2AFZ	480	0.429844	0.459171	Yes	H2A histone family, member Z
HIBCH	488	0.42651	0.469101	Yes	3-hydroxyisobutyryl-Coenzyme A hydrolase
ALDH9A1	508	0.420448	0.477952	Yes	aldehyde dehydrogenase 9 family, member A1
UROD	525	0.415623	0.486918	Yes	uroporphyrinogen decarboxylase
CBR1	546	0.411371	0.495469	Yes	carbonyl reductase 1
CRAT	549	0.410595	0.505395	Yes	carnitine acetyltransferase
LDHA	632	0.391575	0.508658	Yes	lactate dehydrogenase A
MDH2	639	0.388999	0.517744	Yes	malate dehydrogenase 2, NAD (mitochondrial)
SDHA	676	0.379712	0.524279	Yes	succinate dehydrogenase complex, subunit A, flavoprotein (Fp)
GAPDHS	697	0.376971	0.531985	Yes	glyceraldehyde-3-phosphate dehydrogenase, spermatogenic
PTS	704	0.375319	0.540736	Yes	6-pyruvoyltetrahydropterin synthase
RDH11	768	0.363289	0.544776	Yes	retinol dehydrogenase 11 (all-trans/9-cis/11-cis)
PPARA	792	0.357834	0.55178	Yes	peroxisome proliferative activated receptor, alpha
ECH1	800	0.356721	0.559996	Yes	enoyl Coenzyme A hydratase 1, peroxisomal
IDH1	814	0.353714	0.567674	Yes	isocitrate dehydrogenase 1 (NADP+), soluble
UBE2L6	825	0.351674	0.575534	Yes	ubiquitin-conjugating enzyme E2L 6
ERP29	860	0.346583	0.58141	Yes	endoplasmic reticulum protein 29
IDH3G	905	0.336538	0.586265	Yes	isocitrate dehydrogenase 3 (NAD+) gamma
CPT1A	906	0.336429	0.594525	Yes	carnitine palmitoyltransferase 1A (liver)
CRYZ	922	0.333333	0.601548	Yes	crystallin, zeta (quinone reductase)
ACAA2	947	0.328523	0.607755	Yes	acetyl-Coenzyme A acyltransferase 2 (mitochondrial 3-oxoacyl-Coenzyme A thiolase)
HSD17B7	953	0.328317	0.615429	Yes	hydroxysteroid (17-beta) dehydrogenase 7
IDH3B	954	0.328292	0.623489	Yes	isocitrate dehydrogenase 3 (NAD+) beta
SLC22A5	977	0.325762	0.629783	Yes	solute carrier family 22 (organic cation transporter), member 5
SUCLG2	1071	0.313691	0.630282	Yes	succinate-CoA ligase, GDP-forming, beta subunit
HCCS	1108	0.309735	0.635098	Yes	holocytochrome c synthase (cytochrome c heme-lyase)
SMS	1258	0.288176	0.630632	Yes	spermine synthase
ADIPOR2	1262	0.287874	0.637468	Yes	adiponectin receptor 2
FASN	1299	0.283665	0.641644	Yes	fatty acid synthase
GPD2	1336	0.278058	0.645683	Yes	glycerol-3-phosphate dehydrogenase 2 (mitochondrial)
METAP1	1424	0.267176	0.645504	Yes	methionyl aminopeptidase 1
ACOX1	1464	0.262752	0.648934	Yes	acyl-Coenzyme A oxidase 1, palmitoyl
ALAD	1491	0.259447	0.65329	Yes	aminolevulinate, delta-, dehydratase
S100A10	1806	0.229101	0.634593	No	S100 calcium binding protein A10
ACADM	1920	0.218984	0.631217	No	acyl-Coenzyme A dehydrogenase, C-4 to C-12 straight chain
MIF	1952	0.215533	0.634108	No	macrophage migration inhibitory factor (glycosylation-inhibiting factor)
ACSM3	2056	0.206995	0.631212	No	acyl-CoA synthetase medium-chain family member 3
HSDL2	2080	0.204937	0.634462	No	hydroxysteroid dehydrogenase like 2
GCDH	2160	0.198748	0.633223	No	glutaryl-Coenzyme A dehydrogenase
SDHC	2187	0.196502	0.636033	No	succinate dehydrogenase complex, subunit C, integral membrane protein, 15kDa
ALDOA	2206	0.195206	0.639432	No	aldolase A, fructose-bisphosphate
NBN	2337	0.185505	0.633917	No	nibrin
DLST	2343	0.185117	0.638075	No	dihydrolipoamide S-succinyltransferase (E2 component of 2-oxo-glutarate complex)
BMPR1B	2398	0.180723	0.638329	No	bone morphogenetic protein receptor, type IB
HSD17B4	2692	0.16281	0.619631	No	hydroxysteroid (17-beta) dehydrogenase 4
BLVRA	2788	0.15725	0.616134	No	biliverdin reductase A
BCKDHB	2821	0.155812	0.61748	No	branched chain keto acid dehydrogenase E1, beta polypeptide (maple syrup urine disease)
INMT	2999	0.14526	0.607337	No	indolethylamine N-methyltransferase
GLUL	3050	0.142337	0.606958	No	glutamate-ammonia ligase (glutamine synthetase)
FABP1	3101	0.139523	0.606511	No	fatty acid binding protein 1, liver
ENO2	3155	0.1368	0.605765	No	enolase 2 (gamma, neuronal)
CEL	3212	0.133333	0.604701	No	carboxyl ester lipase (bile salt-stimulated lipase)
DHCR24	3372	0.125498	0.595466	No	24-dehydrocholesterol reductase
FABP2	3593	0.113636	0.581215	No	fatty acid binding protein 2, intestinal
MLYCD	3745	0.106383	0.572131	No	malonyl-CoA decarboxylase
LGALS1	3869	0.100911	0.565081	No	lectin, galactoside-binding, soluble, 1 (galectin 1)
TDO2	4029	0.0936999	0.555065	No	tryptophan 2,3-dioxygenase
UGDH	4045	0.0927191	0.55618	No	UDP-glucose dehydrogenase
ADSL	4127	0.0895422	0.552104	No	adenylosuccinate lyase
GSTZ1	4167	0.0868079	0.551215	No	glutathione transferase zeta 1 (maleylacetoacetate isomerase)
ADH7	4172	0.0865052	0.553029	No	alcohol dehydrogenase 7 (class IV), mu or sigma polypeptide
BPHL	4219	0.0843063	0.551536	No	biphenyl hydrolase-like (serine hydrolase; breast epithelial mucin-associated antigen)
FMO1	4235	0.0836637	0.552428	No	flavin containing monooxygenase 1
CBR3	4241	0.0835322	0.554092	No	carbonyl reductase 3
YWHAH	4623	0.0676703	0.526241	No	tyrosine 3-monooxygenase/tryptophan 5-monooxygenase activation protein, eta polypeptide
AADAT	4673	0.0657895	0.524061	No	aminoadipate aminotransferase
HSPH1	4730	0.0637119	0.521288	No	heat shock 105kDa/110kDa protein 1
UROS	4756	0.0625521	0.520887	No	uroporphyrinogen III synthase (congenital erythropoietic porphyria)
SERINC1	4861	0.0582613	0.514262	No	serine incorporator 1
CD36	5171	0.044594	0.491422	No	CD36 molecule (thrombospondin receptor)
SETD8	5278	0.0404107	0.484203	No	SET domain containing (lysine methyltransferase) 8
HMGCL	5313	0.0391107	0.48253	No	3-hydroxymethyl-3-methylglutaryl-Coenzyme A lyase (hydroxymethylglutaricaciduria)
NCAPH2	5433	0.0346514	0.474163	No	non-SMC condensin II complex, subunit H2
APEX1	5447	0.0340507	0.473992	No	APEX nuclease (multifunctional DNA repair enzyme) 1
CPOX	5533	0.0309704	0.468169	No	coproporphyrinogen oxidase
HAO2	5544	0.0306748	0.468147	No	hydroxyacid oxidase 2 (long chain)
PSME1	5781	0.0221094	0.45041	No	proteasome (prosome, macropain) activator subunit 1 (PA28 alpha)
ODC1	5783	0.0218978	0.45087	No	ornithine decarboxylase 1
ACSL5	5832	0.0200973	0.447645	No	acyl-CoA synthetase long-chain family member 5
MGLL	6220	0.00221669	0.417723	No	monoglyceride lipase
NTHL1	6540	-0.00530223	0.393143	No	nth endonuclease III-like 1 (E. coli)
PRDX6	6838	-0.0171503	0.370559	No	peroxiredoxin 6
ACOT8	6899	-0.0193299	0.366386	No	acyl-CoA thioesterase 8
CYP1A1	6929	-0.0204082	0.364641	No	cytochrome P450, family 1, subfamily A, polypeptide 1
ALDH3A2	7114	-0.0279898	0.351076	No	aldehyde dehydrogenase 3 family, member A2
RAP1GDS1	7230	-0.0318269	0.342949	No	RAP1, GTP-GDP dissociation stimulator 1
ACSL4	7453	-0.0389358	0.326709	No	acyl-CoA synthetase long-chain family member 4
GRHPR	7491	-0.0401948	0.32483	No	glyoxylate reductase/hydroxypyruvate reductase
HMGCS2	7521	-0.0413824	0.3236	No	3-hydroxy-3-methylglutaryl-Coenzyme A synthase 2 (mitochondrial)
CCDC58	7784	-0.0511945	0.304563	No	coiled-coil domain containing 58
ELOVL5	8363	-0.0722198	0.261564	No	ELOVL family member 5, elongation of long chain fatty acids (FEN1/Elo2, SUR4/Elo3-like, yeast)
ALDH3A1	8709	-0.0859107	0.23695	No	aldehyde dehydrogenase 3 family, memberA1
REEP6	8799	-0.0893414	0.23225	No	receptor accessory protein 6
PCBD1	8838	-0.0909091	0.231539	No	pterin-4 alpha-carbinolamine dehydratase/dimerization cofactor of hepatocyte nuclear factor 1 alpha (TCF1)
GABARAPL1	9180	-0.104635	0.207694	No	GABA(A) receptor-associated protein like 1
RDH16	9444	-0.115512	0.190158	No	retinol dehydrogenase 16 (all-trans)
GAD2	9880	-0.135135	0.159781	No	glutamate decarboxylase 2 (pancreatic islets and brain, 65kDa)
ACOT2	9957	-0.138482	0.157295	No	acyl-CoA thioesterase 2
XIST	9978	-0.139665	0.159175	No	X (inactive)-specific transcript
D2HGDH	10112	-0.146771	0.152476	No	D-2-hydroxyglutarate dehydrogenase
VNN1	10436	-0.163405	0.131469	No	vanin 1
ENO3	10654	-0.175097	0.118959	No	enolase 3 (beta, muscle)
AQP7	10925	-0.190829	0.102731	No	aquaporin 7
PTPRG	10978	-0.194722	0.103484	No	protein tyrosine phosphatase, receptor type, G
LTC4S	11060	-0.199358	0.102105	No	leukotriene C4 synthase
HSP90AA1	11216	-0.210715	0.095272	No	heat shock protein 90kDa alpha (cytosolic), class A member 1
ACSS1	11311	-0.217832	0.0933392	No	acyl-CoA synthetase short-chain family member 1
EPHX1	12799	-0.500953	-0.00954292	No	epoxide hydrolase 1, microsomal (xenobiotic)
AOC3	12880	-0.555584	-0.00209845	No	amine oxidase, copper containing 3 (vascular adhesion protein 1)
ALDH1A1	12936	-0.621785	0.00890793	No	aldehyde dehydrogenase 1 family, member A1
(iv) ECM Receptor Interaction
Gene Symbol	Rank in Gene List	Rank Metric Score	Running ES	Core Enrichment	Gene Description
ITGA7	405	0.454974	0.000860539	No	integrin, alpha 7
SPP1	1077	0.312547	-0.0288276	No	secreted phosphoprotein 1 (osteopontin, bone sialoprotein I, early T-lymphocyte activation 1)
COL3A1	1220	0.293528	-0.0190767	No	collagen, type III, alpha 1 (Ehlers-Danlos syndrome type IV, autosomal dominant)
COMP	1442	0.265052	-0.0174237	No	cartilage oligomeric matrix protein
COL6A3	2161	0.198388	-0.0587847	No	collagen, type VI, alpha 3
ITGAV	2263	0.190033	-0.0531709	No	integrin, alpha V (vitronectin receptor, alpha polypeptide, antigen CD51)
ITGB6	2675	0.163399	-0.0733328	No	integrin, beta 6
SV2C	2954	0.147929	-0.0843326	No	synaptic vesicle glycoprotein 2C
COL5A2	3148	0.137066	-0.0895459	No	collagen, type V, alpha 2
GP9	3537	0.117566	-0.111167	No	glycoprotein IX (platelet)
IBSP	3846	0.102041	-0.127715	No	integrin-binding sialoprotein (bone sialoprotein, bone sialoprotein II)
ITGA10	4030	0.0936968	-0.135215	No	integrin, alpha 10
GP1BA	4760	0.0625	-0.187006	No	glycoprotein Ib (platelet), alpha polypeptide
LAMA2	5085	0.048627	-0.208554	No	laminin, alpha 2 (merosin, congenital muscular dystrophy)
CD36	5171	0.044594	-0.211962	No	CD36 molecule (thrombospondin receptor)
COL1A2	5285	0.0401437	-0.217843	No	collagen, type I, alpha 2
LAMA1	5311	0.0391236	-0.217011	No	laminin, alpha 1
CHAD	5382	0.0359712	-0.219871	No	chondroadherin
HMMR	5528	0.0310629	-0.228859	No	hyaluronan-mediated motility receptor (RHAMM)
SV2B	5934	0.0159744	-0.258953	No	synaptic vesicle glycoprotein 2B
LAMB1	5955	0.0150653	-0.259433	No	laminin, beta 1
COL5A3	6508	-0.00351018	-0.301738	No	collagen, type V, alpha 3
COL11A1	6556	-0.0062422	-0.304921	No	collagen, type XI, alpha 1
SDC3	6564	-0.00651246	-0.305002	No	syndecan 3 (N-syndecan)
TNR	6817	-0.0163934	-0.323272	No	tenascin R (restrictin, janusin)
LAMC3	6848	-0.0174459	-0.324355	No	laminin, gamma 3
THBS3	6867	-0.0180245	-0.324472	No	thrombospondin 3
VTN	7126	-0.0285481	-0.342347	No	vitronectin
CD44	7217	-0.0313792	-0.347073	No	CD44 molecule (Indian blood group)
COL4A4	7267	-0.0329381	-0.348528	No	collagen, type IV, alpha 4
DAG1	7417	-0.0375249	-0.357368	No	dystroglycan 1 (dystrophin-associated glycoprotein 1)
LAMC2	7447	-0.0387597	-0.35687	No	laminin, gamma 2
VWF	7573	-0.0433651	-0.363449	No	von Willebrand factor
ITGA9	7709	-0.0484262	-0.370441	No	integrin, alpha 9
GP1BB	7775	-0.0507614	-0.371873	No	glycoprotein Ib (platelet), beta polypeptide
LAMB3	8183	-0.0651956	-0.398651	No	laminin, beta 3
SDC1	8429	-0.0747405	-0.412267	No	syndecan 1
ITGB4	8516	-0.0784857	-0.413363	No	integrin, beta 4
ITGA2	8581	-0.0807636	-0.412602	No	integrin, alpha 2 (CD49B, alpha 2 subunit of VLA-2 receptor)
ITGB1	8704	-0.0857982	-0.415957	No	integrin, beta 1 (fibronectin receptor, beta polypeptide, antigen CD29 includes MDF2, MSK12)
LAMA4	8773	-0.0884192	-0.414964	No	laminin, alpha 4
ITGA4	9048	-0.0990377	-0.429103	No	integrin, alpha 4 (antigen CD49D, alpha 4 subunit of VLA-4 receptor)
COL11A2	9115	-0.102201	-0.426984	No	collagen, type XI, alpha 2
ITGA6	9265	-0.10812	-0.430847	No	integrin, alpha 6
COL6A2	9339	-0.110879	-0.428656	No	collagen, type VI, alpha 2
SDC4	9364	-0.111964	-0.422611	No	syndecan 4 (amphiglycan, ryudocan)
ITGB5	9398	-0.113785	-0.417131	No	integrin, beta 5
TNN	9614	-0.122616	-0.42506	No	tenascin N
COL4A1	9818	-0.132264	-0.431382	No	collagen, type IV, alpha 1
ITGB3	9821	-0.132399	-0.422201	No	integrin, beta 3 (platelet glycoprotein IIIa, antigen CD61)
THBS4	10074	-0.144509	-0.431437	No	thrombospondin 4
ITGA8	10306	-0.157068	-0.43817	No	integrin, alpha 8
SDC2	10463	-0.164799	-0.438575	Yes	syndecan 2 (heparan sulfate proteoglycan 1, cell surface-associated, fibroglycan)
COL4A2	10523	-0.167779	-0.431293	Yes	collagen, type IV, alpha 2
COL1A1	10559	-0.169499	-0.422039	Yes	collagen, type I, alpha 1
COL5A1	10765	-0.181624	-0.425035	Yes	collagen, type V, alpha 1
FN1	10767	-0.181717	-0.412299	Yes	fibronectin 1
ITGA2B	10803	-0.184211	-0.402008	Yes	integrin, alpha 2b (platelet glycoprotein IIb of IIb/IIIa complex, antigen CD41)
COL4A6	10839	-0.185784	-0.391606	Yes	collagen, type IV, alpha 6
LAMC1	11055	-0.199131	-0.394139	Yes	laminin, gamma 1 (formerly LAMB2)
LAMA3	11076	-0.200501	-0.381542	Yes	laminin, alpha 3
COL6A1	11101	-0.202636	-0.369104	Yes	collagen, type VI, alpha 1
COL2A1	11138	-0.205289	-0.357404	Yes	collagen, type II, alpha 1 (primary osteoarthritis, spondyloepiphyseal dysplasia, congenital)
RELN	11422	-0.227606	-0.363171	Yes	reelin
CD47	11707	-0.253427	-0.367194	Yes	CD47 molecule
TNC	11778	-0.261345	-0.354162	Yes	tenascin C (hexabrachion)
GP5	11862	-0.270864	-0.341461	Yes	glycoprotein V (platelet)
ITGA11	11873	-0.272008	-0.323052	Yes	integrin, alpha 11
SV2A	11941	-0.27881	-0.308557	Yes	synaptic vesicle glycoprotein 2A
ITGB8	12292	-0.330296	-0.312248	Yes	integrin, beta 8
ITGA5	12374	-0.348423	-0.293924	Yes	integrin, alpha 5 (fibronectin receptor, alpha polypeptide)
ITGA3	12377	-0.348837	-0.26948	Yes	integrin, alpha 3 (antigen CD49C, alpha 3 subunit of VLA-3 receptor)
ITGB7	12472	-0.371622	-0.250522	Yes	integrin, beta 7
THBS2	12703	-0.448081	-0.236657	Yes	thrombospondin 2
LAMA5	12753	-0.470142	-0.207284	Yes	laminin, alpha 5
ITGA1	12836	-0.517958	-0.177082	Yes	integrin, alpha 1
TNXB	12894	-0.564094	-0.1417	Yes	tenascin XB
LAMB2	12926	-0.596865	-0.102003	Yes	laminin, beta 2 (laminin S)
HSPG2	12944	-0.629236	-0.0589442	Yes	heparan sulfate proteoglycan 2 (perlecan)
THBS1	13034	-0.951819	0.00131055	Yes	thrombospondin 1
(v) Focal Adhesion
Gene Symbol	Rank in Gene List	Rank Metric Score	Running ES	Core Enrichment	Gene Description
ITGA7	405	0.454974	-0.0179222	No	integrin, alpha 7
AKT2	705	0.375161	-0.0299838	No	v-akt murine thymoma viral oncogene homolog 2
PIK3R3	851	0.348721	-0.0308636	No	phosphoinositide-3-kinase, regulatory subunit 3 (p55, gamma)
SPP1	1077	0.312547	-0.0390391	No	secreted phosphoprotein 1 (osteopontin, bone sialoprotein I, early T-lymphocyte activation 1)
PDGFRA	1186	0.298658	-0.0385347	No	platelet-derived growth factor receptor, alpha polypeptide
MYL7	1205	0.296296	-0.0311055	No	myosin, light chain 7, regulatory
COL3A1	1220	0.293528	-0.0234479	No	collagen, type III, alpha 1 (Ehlers-Danlos syndrome type IV, autosomal dominant)
IGF1	1315	0.280412	-0.022399	No	insulin-like growth factor 1 (somatomedin C)
COMP	1442	0.265052	-0.024295	No	cartilage oligomeric matrix protein
HGF	1531	0.255233	-0.02353	No	hepatocyte growth factor (hepapoietin A; scatter factor)
PIK3CB	1891	0.221435	-0.0448353	No	phosphoinositide-3-kinase, catalytic, beta polypeptide
PAK1	1897	0.221116	-0.0386357	No	p21/Cdc42/Rac1-activated kinase 1 (STE20 homolog, yeast)
MET	2057	0.206872	-0.04483	No	met proto-oncogene (hepatocyte growth factor receptor)
COL6A3	2161	0.198388	-0.0469246	No	collagen, type VI, alpha 3
ITGAV	2263	0.190033	-0.0491127	No	integrin, alpha V (vitronectin receptor, alpha polypeptide, antigen CD51)
VAV1	2303	0.187651	-0.0465528	No	vav 1 oncogene
ITGB6	2675	0.163399	-0.07052	No	integrin, beta 6
CCND1	2801	0.156765	-0.0755647	No	cyclin D1
HRAS	2841	0.154369	-0.0739964	No	v-Ha-ras Harvey rat sarcoma viral oncogene homolog
PDGFD	2873	0.153121	-0.0718436	No	platelet derived growth factor D
PPP1CC	2949	0.148282	-0.0732548	No	protein phosphatase 1, catalytic subunit, gamma isoform
BAD	2964	0.147376	-0.0699518	No	BCL2-antagonist of cell death
COL5A2	3148	0.137066	-0.0800915	No	collagen, type V, alpha 2
SHC4	3214	0.133333	-0.0811708	No	SHC (Src homology 2 domain containing) family, member 4
PPP1CA	3258	0.131307	-0.0806006	No	protein phosphatase 1, catalytic subunit, alpha isoform
CAPN2	3266	0.131157	-0.0772369	No	calpain 2, (m/II) large subunit
BRAF	3393	0.124027	-0.0833347	No	v-raf murine sarcoma viral oncogene homolog B1
PIK3CG	3494	0.120105	-0.0875285	No	phosphoinositide-3-kinase, catalytic, gamma polypeptide
RAP1A	3754	0.106072	-0.104499	No	RAP1A, member of RAS oncogene family
IBSP	3846	0.102041	-0.108531	No	integrin-binding sialoprotein (bone sialoprotein, bone sialoprotein II)
JUN	4010	0.0944386	-0.118386	No	jun oncogene
ITGA10	4030	0.0936968	-0.117072	No	integrin, alpha 10
MAPK1	4032	0.0936123	-0.11436	No	mitogen-activated protein kinase 1
RAF1	4184	0.0859356	-0.123536	No	v-raf-1 murine leukemia viral oncogene homolog 1
SHC1	4201	0.08521	-0.122241	No	SHC (Src homology 2 domain containing) transforming protein 1
VAV3	4205	0.0848698	-0.119945	No	vav 3 oncogene
BCAR1	4256	0.0824332	-0.121375	No	breast cancer anti-estrogen resistance 1
MAP2K1	4319	0.0796359	-0.123821	No	mitogen-activated protein kinase kinase 1
GRB2	4412	0.0755841	-0.12872	No	growth factor receptor-bound protein 2
PIK3R1	4803	0.0606657	-0.157225	No	phosphoinositide-3-kinase, regulatory subunit 1 (p85 alpha)
CRK	4842	0.0590674	-0.158418	No	v-crk sarcoma virus CT10 oncogene homolog (avian)
LAMA2	5085	0.048627	-0.175779	No	laminin, alpha 2 (merosin, congenital muscular dystrophy)
COL1A2	5285	0.0401437	-0.19005	No	collagen, type I, alpha 2
LAMA1	5311	0.0391236	-0.190827	No	laminin, alpha 1
CHAD	5382	0.0359712	-0.195196	No	chondroadherin
MAPK3	5436	0.0345687	-0.198286	No	mitogen-activated protein kinase 3
CAV2	5601	0.0284611	-0.210184	No	caveolin 2
CRKL	5699	0.0251123	-0.216975	No	v-crk sarcoma virus CT10 oncogene homolog (avian)-like
LAMB1	5955	0.0150653	-0.236346	No	laminin, beta 1
BIRC2	5975	0.0144062	-0.237394	No	baculoviral IAP repeat-containing 2
PIK3CA	6020	0.0124301	-0.240443	No	phosphoinositide-3-kinase, catalytic, alpha polypeptide
CTNNB1	6055	0.010989	-0.242758	No	catenin (cadherin-associated protein), beta 1, 88kDa
GSK3B	6179	0.00513452	-0.252165	No	glycogen synthase kinase 3 beta
PAK4	6204	0.00340368	-0.253929	No	p21(CDKN1A)-activated kinase 4
COL5A3	6508	-0.00351018	-0.277375	No	collagen, type V, alpha 3
PIK3CD	6537	-0.00516601	-0.279398	No	phosphoinositide-3-kinase, catalytic, delta polypeptide
COL11A1	6556	-0.0062422	-0.280611	No	collagen, type XI, alpha 1
MAPK9	6811	-0.0160979	-0.299873	No	mitogen-activated protein kinase 9
TNR	6817	-0.0163934	-0.299773	No	tenascin R (restrictin, janusin)
LAMC3	6848	-0.0174459	-0.301585	No	laminin, gamma 3
PIK3R2	6860	-0.0178253	-0.301909	No	phosphoinositide-3-kinase, regulatory subunit 2 (p85 beta)
THBS3	6867	-0.0180245	-0.301838	No	thrombospondin 3
ACTN2	6889	-0.0190114	-0.302904	No	actinin, alpha 2
VEGFC	7001	-0.0234618	-0.310832	No	vascular endothelial growth factor C
KDR	7003	-0.02351	-0.31021	No	kinase insert domain receptor (a type III receptor tyrosine kinase)
CDC42	7060	-0.02585	-0.313792	No	cell division cycle 42 (GTP binding protein, 25kDa)
VTN	7126	-0.0285481	-0.317993	No	vitronectin
FIGF	7131	-0.028731	-0.317448	No	c-fos induced growth factor (vascular endothelial growth factor D)
EGF	7258	-0.0327869	-0.326265	No	epidermal growth factor (beta-urogastrone)
COL4A4	7267	-0.0329381	-0.325905	No	collagen, type IV, alpha 4
LAMC2	7447	-0.0387597	-0.338663	No	laminin, gamma 2
VWF	7573	-0.0433651	-0.347086	No	von Willebrand factor
MAPK10	7678	-0.0473186	-0.35376	No	mitogen-activated protein kinase 10
MAPK8	7702	-0.0481431	-0.354113	No	mitogen-activated protein kinase 8
ITGA9	7709	-0.0484262	-0.353136	No	integrin, alpha 9
MYL9	7723	-0.0487409	-0.352695	No	myosin, light chain 9, regulatory
AKT1	7777	-0.0508112	-0.3553	No	v-akt murine thymoma viral oncogene homolog 1
RAC2	7895	-0.0557697	-0.362732	No	ras-related C3 botulinum toxin substrate 2 (rho family, small GTP binding protein Rac2)
RAC3	8093	-0.0617284	-0.376205	No	ras-related C3 botulinum toxin substrate 3 (rho family, small GTP binding protein Rac3)
CCND2	8107	-0.0624431	-0.375354	No	cyclin D2
RHOA	8115	-0.0626604	-0.374032	No	ras homolog gene family, member A
PDPK1	8120	-0.0627839	-0.372472	No	3-phosphoinositide dependent protein kinase-1
LAMB3	8183	-0.0651956	-0.375348	No	laminin, beta 3
ACTB	8209	-0.0662768	-0.375317	No	actin, beta
ELK1	8242	-0.0674041	-0.375795	No	ELK1, member of ETS oncogene family
PAK7	8273	-0.0684932	-0.376086	No	p21(CDKN1A)-activated kinase 7
MYLK2	8375	-0.0724638	-0.381777	No	myosin light chain kinase 2, skeletal muscle
PPP1CB	8387	-0.0731611	-0.380453	No	protein phosphatase 1, catalytic subunit, beta isoform
CAV1	8413	-0.0742552	-0.380183	No	caveolin 1, caveolae protein, 22kDa
PPP1R12A	8489	-0.0772889	-0.38371	No	protein phosphatase 1, regulatory (inhibitor) subunit 12A
ITGB4	8516	-0.0784857	-0.383392	No	integrin, beta 4
ITGA2	8581	-0.0807636	-0.38596	No	integrin, alpha 2 (CD49B, alpha 2 subunit of VLA-2 receptor)
ITGB1	8704	-0.0857982	-0.392886	No	integrin, beta 1 (fibronectin receptor, beta polypeptide, antigen CD29 includes MDF2, MSK12)
RASGRF1	8743	-0.0872818	-0.393239	No	Ras protein-specific guanine nucleotide-releasing factor 1
RAP1B	8768	-0.0882263	-0.392476	No	RAP1B, member of RAS oncogene family
LAMA4	8773	-0.0884192	-0.390152	No	laminin, alpha 4
VASP	8936	-0.0946719	-0.399923	No	vasodilator-stimulated phosphoprotein
ITGA4	9048	-0.0990377	-0.405599	No	integrin, alpha 4 (antigen CD49D, alpha 4 subunit of VLA-4 receptor)
PAK6	9075	-0.100223	-0.404634	No	p21(CDKN1A)-activated kinase 6
COL11A2	9115	-0.102201	-0.40462	No	collagen, type XI, alpha 2
PIK3R5	9127	-0.102666	-0.402416	No	phosphoinositide-3-kinase, regulatory subunit 5, p101
MYL2	9172	-0.104364	-0.402726	No	myosin, light chain 2, regulatory, cardiac, slow
VAV2	9174	-0.104478	-0.399691	No	vav 2 oncogene
ILK	9233	-0.106801	-0.401017	No	integrin-linked kinase
ITGA6	9265	-0.10812	-0.400205	No	integrin, alpha 6
ACTG1	9277	-0.108594	-0.397824	No	actin, gamma 1
COL6A2	9339	-0.110879	-0.399262	No	collagen, type VI, alpha 2
ITGB5	9398	-0.113785	-0.400379	No	integrin, beta 5
PAK2	9514	-0.118655	-0.405782	No	p21 (CDKN1A)-activated kinase 2
SHC2	9532	-0.119215	-0.403552	No	SHC (Src homology 2 domain containing) transforming protein 2
EGFR	9552	-0.120034	-0.401452	No	epidermal growth factor receptor (erythroblastic leukemia viral (v-erb-b) oncogene homolog, avian)
TNN	9614	-0.122616	-0.40254	No	tenascin N
BIRC3	9732	-0.128205	-0.407814	No	baculoviral IAP repeat-containing 3
PTK2	9796	-0.131187	-0.408801	No	PTK2 protein tyrosine kinase 2
COL4A1	9818	-0.132264	-0.406493	No	collagen, type IV, alpha 1
ITGB3	9821	-0.132399	-0.402703	No	integrin, beta 3 (platelet glycoprotein IIIa, antigen CD61)
THBS4	10074	-0.144509	-0.417984	No	thrombospondin 4
CAV3	10131	-0.148206	-0.417921	No	caveolin 3
VCL	10272	-0.155	-0.424184	No	vinculin
ITGA8	10306	-0.157068	-0.422069	No	integrin, alpha 8
RAC1	10320	-0.158083	-0.418369	No	ras-related C3 botulinum toxin substrate 1 (rho family, small GTP binding protein Rac1)
PAK3	10348	-0.159011	-0.41573	No	p21 (CDKN1A)-activated kinase 3
COL4A2	10523	-0.167779	-0.424255	Yes	collagen, type IV, alpha 2
COL1A1	10559	-0.169499	-0.421925	Yes	collagen, type I, alpha 1
MYLK	10619	-0.173361	-0.421346	Yes	myosin, light chain kinase
SOS2	10686	-0.176991	-0.421202	Yes	son of sevenless homolog 2 (Drosophila)
ARHGAP5	10707	-0.178347	-0.417443	Yes	Rho GTPase activating protein 5
FYN	10732	-0.179949	-0.413946	Yes	FYN oncogene related to SRC, FGR, YES
COL5A1	10765	-0.181624	-0.411022	Yes	collagen, type V, alpha 1
FN1	10767	-0.181717	-0.405685	Yes	fibronectin 1
PDGFB	10770	-0.181934	-0.40042	Yes	platelet-derived growth factor beta polypeptide (simian sarcoma viral (v-sis) oncogene homolog)
ITGA2B	10803	-0.184211	-0.397419	Yes	integrin, alpha 2b (platelet glycoprotein IIb of IIb/IIIa complex, antigen CD41)
SHC3	10809	-0.184382	-0.392314	Yes	SHC (Src homology 2 domain containing) transforming protein 3
COL4A6	10839	-0.185784	-0.389032	Yes	collagen, type IV, alpha 6
PARVG	10912	-0.190244	-0.38896	Yes	parvin, gamma
LAMC1	11055	-0.199131	-0.394064	Yes	laminin, gamma 1 (formerly LAMB2)
DOCK1	11062	-0.199591	-0.388583	Yes	dedicator of cytokinesis 1
LAMA3	11076	-0.200501	-0.38362	Yes	laminin, alpha 3
COL6A1	11101	-0.202636	-0.379447	Yes	collagen, type VI, alpha 1
CCND3	11121	-0.204115	-0.374842	Yes	cyclin D3
ACTN4	11122	-0.204137	-0.36876	Yes	actinin, alpha 4
COL2A1	11138	-0.205289	-0.363809	Yes	collagen, type II, alpha 1 (primary osteoarthritis, spondyloepiphyseal dysplasia, congenital)
PIP5K1C	11222	-0.211359	-0.363963	Yes	phosphatidylinositol-4-phosphate 5-kinase, type I, gamma
PDGFRB	11268	-0.21464	-0.361065	Yes	platelet-derived growth factor receptor, beta polypeptide
TLN1	11271	-0.214914	-0.354817	Yes	talin 1
ACTN1	11277	-0.21519	-0.348794	Yes	actinin, alpha 1
ZYX	11393	-0.224262	-0.351051	Yes	zyxin
SOS1	11402	-0.224926	-0.344971	Yes	son of sevenless homolog 1 (Drosophila)
MYLPF	11415	-0.226836	-0.339145	Yes	-
RELN	11422	-0.227606	-0.332829	Yes	reelin
FLNC	11516	-0.235989	-0.333026	Yes	filamin C, gamma (actin binding protein 280)
PXN	11590	-0.243063	-0.331458	Yes	paxillin
SRC	11639	-0.247732	-0.327808	Yes	v-src sarcoma (Schmidt-Ruppin A-2) viral oncogene homolog (avian)
TNC	11778	-0.261345	-0.330747	Yes	tenascin C (hexabrachion)
ACTN3	11846	-0.268926	-0.327942	Yes	actinin, alpha 3
FLT4	11853	-0.269814	-0.320369	Yes	fms-related tyrosine kinase 4
ITGA11	11873	-0.272008	-0.313741	Yes	integrin, alpha 11
PDGFC	12021	-0.288956	-0.316557	Yes	platelet derived growth factor C
AKT3	12046	-0.292903	-0.309695	Yes	v-akt murine thymoma viral oncogene homolog 3 (protein kinase B, gamma)
PDGFA	12129	-0.303725	-0.307019	Yes	platelet-derived growth factor alpha polypeptide
FLNA	12156	-0.307672	-0.299873	Yes	filamin A, alpha (actin binding protein 280)
PRKCA	12244	-0.322322	-0.297031	Yes	protein kinase C, alpha
PARVB	12254	-0.323872	-0.288081	Yes	parvin, beta
ITGB8	12292	-0.330296	-0.281115	Yes	integrin, beta 8
RAPGEF1	12367	-0.346901	-0.276531	Yes	Rap guanine nucleotide exchange factor (GEF) 1
VEGFB	12373	-0.348227	-0.266544	Yes	vascular endothelial growth factor B
ITGA5	12374	-0.348423	-0.256162	Yes	integrin, alpha 5 (fibronectin receptor, alpha polypeptide)
ITGA3	12377	-0.348837	-0.245924	Yes	integrin, alpha 3 (antigen CD49C, alpha 3 subunit of VLA-3 receptor)
ITGB7	12472	-0.371622	-0.242158	Yes	integrin, beta 7
PARVA	12590	-0.403196	-0.239238	Yes	parvin, alpha
FLT1	12596	-0.405457	-0.227546	Yes	fms-related tyrosine kinase 1 (vascular endothelial growth factor/vascular permeability factor receptor)
PTEN	12677	-0.436508	-0.220758	Yes	phosphatase and tensin homolog (mutated in multiple advanced cancers 1)
THBS2	12703	-0.448081	-0.20935	Yes	thrombospondin 2
FLNB	12743	-0.465661	-0.198507	Yes	filamin B, beta (actin binding protein 278)
LAMA5	12753	-0.470142	-0.185199	Yes	laminin, alpha 5
ERBB2	12765	-0.476793	-0.171848	Yes	v-erb-b2 erythroblastic leukemia viral oncogene homolog 2, neuro/glioblastoma derived oncogene homolog (avian)
ITGA1	12836	-0.517958	-0.161856	Yes	integrin, alpha 1
ROCK1	12863	-0.53982	-0.147792	Yes	Rho-associated, coiled-coil containing protein kinase 1
IGF1R	12887	-0.559089	-0.132922	Yes	insulin-like growth factor 1 receptor
TNXB	12894	-0.564094	-0.116581	Yes	tenascin XB
LAMB2	12926	-0.596865	-0.101206	Yes	laminin, beta 2 (laminin S)
BCL2	12952	-0.644512	-0.0839462	Yes	B-cell CLL/lymphoma 2
PGF	12973	-0.679406	-0.0652576	Yes	placental growth factor, vascular endothelial growth factor-related protein
TLN2	12979	-0.692425	-0.0450152	Yes	talin 2
ROCK2	12996	-0.741618	-0.0241621	Yes	Rho-associated, coiled-coil containing protein kinase 2
THBS1	13034	-0.951819	0.00132178	Yes	thrombospondin 1
(vi) Adherens Junction
Gene Symbol	Rank in Gene List	Rank Metric Score	Running ES	Core Enrichment	Gene Description
TCF7L1	20	0.906089	0.0592114	Yes	transcription factor 7-like 1 (T-cell specific, HMG-box)
PTPRB	88	0.661509	0.098403	Yes	protein tyrosine phosphatase, receptor type, B
TJP1	114	0.621856	0.138172	Yes	tight junction protein 1 (zona occludens 1)
IGF1R	164	0.559089	0.171883	Yes	insulin-like growth factor 1 receptor
LMO7	213	0.518841	0.202972	Yes	LIM domain 7
ERBB2	286	0.476793	0.229394	Yes	v-erb-b2 erythroblastic leukemia viral oncogene homolog 2, neuro/glioblastoma derived oncogene homolog (avian)
WASF2	287	0.476685	0.261355	Yes	WAS protein family, member 2
PTPRM	376	0.435592	0.283781	Yes	protein tyrosine phosphatase, receptor type, M
TCF7	378	0.435294	0.31289	Yes	transcription factor 7 (T-cell specific, HMG-box)
PTPRF	508	0.389507	0.329068	Yes	protein tyrosine phosphatase, receptor type, F
WASL	520	0.385253	0.354051	Yes	Wiskott-Aldrich syndrome-like
WASF1	618	0.361842	0.370839	Yes	WAS protein family, member 1
BAIAP2	625	0.360423	0.394543	Yes	BAI1-associated protein 2
YES1	652	0.353798	0.416262	Yes	v-yes-1 Yamaguchi sarcoma viral oncogene homolog 1
TCF7L2	659	0.351772	0.439385	Yes	transcription factor 7-like 2 (T-cell specific, HMG-box)
CREBBP	686	0.34641	0.460608	Yes	CREB binding protein (Rubinstein-Taybi syndrome)
FGFR1	812	0.32121	0.472515	Yes	fibroblast growth factor receptor 1 (fms-related tyrosine kinase 2, Pfeiffer syndrome)
PVRL1	841	0.316265	0.491563	Yes	poliovirus receptor-related 1 (herpesvirus entry mediator C; nectin)
MLLT4	919	0.304492	0.506047	Yes	myeloid/lymphoid or mixed-lineage leukemia (trithorax homolog, Drosophila); translocated to, 4
EP300	1026	0.289431	0.517286	Yes	E1A binding protein p300
ACTN3	1205	0.268926	0.521604	Yes	actinin, alpha 3
SRC	1412	0.247732	0.522343	Yes	v-src sarcoma (Schmidt-Ruppin A-2) viral oncogene homolog (avian)
NLK	1448	0.244317	0.536028	Yes	nemo-like kinase
SNAI1	1605	0.229538	0.5394	Yes	snail homolog 1 (Drosophila)
SMAD4	1678	0.222403	0.548765	Yes	SMAD, mothers against DPP homolog 4 (Drosophila)
PARD3	1687	0.221319	0.562988	Yes	par-3 partitioning defective 3 homolog (C. elegans)
PTPN1	1699	0.220588	0.57693	Yes	protein tyrosine phosphatase, non-receptor type 1
ACTN1	1774	0.21519	0.585658	Yes	actinin, alpha 1
ACTN4	1929	0.204137	0.58748	Yes	actinin, alpha 4
FYN	2319	0.179949	0.569576	No	FYN oncogene related to SRC, FGR, YES
LEF1	2569	0.165394	0.561483	No	lymphoid enhancer-binding factor 1
RAC1	2731	0.158083	0.559678	No	ras-related C3 botulinum toxin substrate 1 (rho family, small GTP binding protein Rac1)
VCL	2779	0.155	0.56645	No	vinculin
WASF3	2853	0.151515	0.570985	No	WAS protein family, member 3
CTNND1	3034	0.142134	0.566647	No	catenin (cadherin-associated protein), delta 1
CDH1	3133	0.136719	0.568264	No	cadherin 1, type 1, E-cadherin (epithelial)
EGFR	3499	0.120034	0.548192	No	epidermal growth factor receptor (erythroblastic leukemia viral (v-erb-b) oncogene homolog, avian)
ACTG1	3774	0.108594	0.534363	No	actin, gamma 1
TGFBR2	4100	0.0955762	0.515733	No	transforming growth factor, beta receptor II (70/80kDa)
CTNNA1	4494	0.0800108	0.49082	No	catenin (cadherin-associated protein), alpha 1, 102kDa
SNAI2	4744	0.0697011	0.476311	No	snail homolog 2 (Drosophila)
SMAD3	4799	0.0677507	0.476693	No	SMAD, mothers against DPP homolog 3 (Drosophila)
ACTB	4842	0.0662768	0.477901	No	actin, beta
RHOA	4936	0.0626604	0.474937	No	ras homolog gene family, member A
RAC3	4958	0.0617284	0.477458	No	ras-related C3 botulinum toxin substrate 3 (rho family, small GTP binding protein Rac3)
RAC2	5156	0.0557697	0.46602	No	ras-related C3 botulinum toxin substrate 2 (rho family, small GTP binding protein Rac2)
PVRL2	5525	0.04158	0.440457	No	poliovirus receptor-related 2 (herpesvirus entry mediator B)
SORBS1	5651	0.0370306	0.43331	No	sorbin and SH3 domain containing 1
CSNK2A2	5863	0.0305944	0.419105	No	casein kinase 2, alpha prime polypeptide
CDC42	5991	0.02585	0.411054	No	cell division cycle 42 (GTP binding protein, 25kDa)
INSR	6141	0.019755	0.400899	No	insulin receptor
ACTN2	6161	0.0190114	0.40071	No	actinin, alpha 2
IQGAP1	6346	0.0121474	0.387349	No	IQ motif containing GTPase activating protein 1
TGFBR1	6578	0.0016239	0.369661	No	transforming growth factor, beta receptor I (activin A receptor type II-like kinase, 53kDa)
CTNNA2	6818	0	0.351248	No	catenin (cadherin-associated protein), alpha 2
WAS	6964	-0.00990294	0.340741	No	Wiskott-Aldrich syndrome (eczema-thrombocytopenia)
CTNNB1	6996	-0.010989	0.33909	No	catenin (cadherin-associated protein), beta 1, 88kDa
MAPK3	7615	-0.0345687	0.293796	No	mitogen-activated protein kinase 3
PVRL4	7757	-0.0394737	0.28558	No	poliovirus receptor-related 4
MAP3K7	8191	-0.0582751	0.256128	No	mitogen-activated protein kinase kinase kinase 7
SMAD2	8200	-0.0585652	0.259438	No	SMAD, mothers against DPP homolog 2 (Drosophila)
CSNK2B	8339	-0.0641972	0.253111	No	casein kinase 2, beta polypeptide
PTPRJ	8412	-0.0670177	0.252058	No	protein tyrosine phosphatase, receptor type, J
FARP2	9010	-0.0929669	0.212297	No	FERM, RhoGEF and pleckstrin domain protein 2
MAPK1	9019	-0.0936123	0.217957	No	mitogen-activated protein kinase 1
CSNK2A1	10167	-0.152351	0.139805	No	casein kinase 2, alpha 1 polypeptide
SSX2IP	10548	-0.173145	0.122139	No	synovial sarcoma, X breakpoint 2 interacting protein
PTPN6	10561	-0.17385	0.132871	No	protein tyrosine phosphatase, non-receptor type 6
CTNNA3	10759	-0.188172	0.13031	No	catenin (cadherin-associated protein), alpha 3
ACP1	10772	-0.18902	0.142059	No	acid phosphatase 1, soluble
MET	10994	-0.206872	0.138904	No	met proto-oncogene (hepatocyte growth factor receptor)
PVRL3	11818	-0.290739	0.0949922	No	poliovirus receptor-related 3
(vii) Glycolysis & Gluconeogenesis
Gene Symbol	Rank in Gene List	Rank Metric Score	Running ES	Core Enrichment	Gene Description
ACSS2	16	0.956524	0.0764911	Yes	acyl-CoA synthetase short-chain family member 2
DLAT	18	0.942572	0.153002	Yes	dihydrolipoamide S-acetyltransferase (E2 component of pyruvate dehydrogenase complex)
ALDH3B2	19	0.930076	0.228575	Yes	aldehyde dehydrogenase 3 family, member B2
PFKL	102	0.665821	0.276368	Yes	phosphofructokinase, liver
DLD	204	0.5625	0.314304	Yes	dihydrolipoamide dehydrogenase
PDHB	213	0.552016	0.358542	Yes	pyruvate dehydrogenase (lipoamide) beta
PGK1	272	0.512301	0.395707	Yes	phosphoglycerate kinase 1
PDHA1	422	0.450757	0.420871	Yes	pyruvate dehydrogenase (lipoamide) alpha 1
BPGM	446	0.443391	0.455129	Yes	2,3-bisphosphoglycerate mutase
ADH5	478	0.430177	0.487698	Yes	alcohol dehydrogenase 5 (class III), chi polypeptide
ALDH9A1	508	0.420448	0.519631	Yes	aldehyde dehydrogenase 9 family, member A1
PGK2	573	0.40404	0.547537	Yes	phosphoglycerate kinase 2
PGM2	582	0.401343	0.579533	Yes	phosphoglucomutase 2
LDHA	632	0.391575	0.607581	Yes	lactate dehydrogenase A
FBP1	786	0.360342	0.62509	Yes	fructose-1,6-bisphosphatase 1
TPI1	1144	0.304844	0.622396	Yes	triosephosphate isomerase 1
LDHC	1192	0.297679	0.642968	Yes	lactate dehydrogenase C
PGM1	1750	0.233224	0.619069	No	phosphoglucomutase 1
ALDOA	2206	0.195206	0.599928	No	aldolase A, fructose-bisphosphate
PGAM1	2712	0.161478	0.5742	No	phosphoglycerate mutase 1 (brain)
GAPDH	2983	0.146018	0.565294	No	glyceraldehyde-3-phosphate dehydrogenase
ENO2	3155	0.1368	0.563254	No	enolase 2 (gamma, neuronal)
FBP2	3405	0.123675	0.554148	No	fructose-1,6-bisphosphatase 2
AKR1A1	3711	0.108203	0.539477	No	aldo-keto reductase family 1, member A1 (aldehyde reductase)
GALM	4022	0.0938967	0.523258	No	galactose mutarotase (aldose 1-epimerase)
PGAM2	4145	0.0885668	0.521069	No	phosphoglycerate mutase 2 (muscle)
ADH7	4172	0.0865052	0.526098	No	alcohol dehydrogenase 7 (class IV), mu or sigma polypeptide
G6PC2	4378	0.0769231	0.516578	No	glucose-6-phosphatase, catalytic, 2
ALDH1A3	4974	0.0536251	0.475163	No	aldehyde dehydrogenase 1 family, member A3
G6PC	5302	0.0393701	0.453206	No	glucose-6-phosphatase, catalytic subunit
ALDH1B1	5720	0.0241546	0.423089	No	aldehyde dehydrogenase 1 family, member B1
PFKP	6131	0.00820793	0.392215	No	phosphofructokinase, platelet
PFKM	6506	-0.00347947	0.363726	No	phosphofructokinase, muscle
GCK	6585	-0.00754148	0.358339	No	glucokinase (hexokinase 4, maturity onset diabetes of the young 2)
HK2	6716	-0.0124858	0.349353	No	hexokinase 2
HK3	6920	-0.0201721	0.335375	No	hexokinase 3 (white cell)
ALDH3A2	7114	-0.0279898	0.322802	No	aldehyde dehydrogenase 3 family, member A2
PDHA2	7190	-0.0306748	0.319525	No	pyruvate dehydrogenase (lipoamide) alpha 2
ALDH7A1	7283	-0.0333556	0.315158	No	aldehyde dehydrogenase 7 family, member A1
PCK1	7399	-0.0370137	0.309318	No	phosphoenolpyruvate carboxykinase 1 (soluble)
PKLR	7649	-0.0462107	0.293918	No	pyruvate kinase, liver and RBC
HK1	7843	-0.053904	0.28345	No	hexokinase 1
PCK2	7898	-0.0559067	0.283839	No	phosphoenolpyruvate carboxykinase 2 (mitochondrial)
LDHB	8151	-0.0641117	0.269662	No	lactate dehydrogenase B
ALDH3A1	8709	-0.0859107	0.233793	No	aldehyde dehydrogenase 3 family, memberA1
ALDOB	9198	-0.105414	0.204817	No	aldolase B, fructose-bisphosphate
ALDH3B1	9521	-0.118866	0.189705	No	aldehyde dehydrogenase 3 family, member B1
LDHAL6B	9742	-0.128713	0.183239	No	lactate dehydrogenase A-like 6B
ALDOC	9883	-0.135135	0.183449	No	aldolase C, fructose-bisphosphate
ADH4	10472	-0.165165	0.151635	No	alcohol dehydrogenase 4 (class II), pi polypeptide
ENO3	10654	-0.175097	0.151939	No	enolase 3 (beta, muscle)
ALDH2	10727	-0.17976	0.161006	No	aldehyde dehydrogenase 2 family (mitochondrial)
ACSS1	11311	-0.217832	0.133856	No	acyl-CoA synthetase short-chain family member 1
(vii) Glucose metabolism
Gene Symbol	Rank in Gene List	Rank Metric Score	Running ES	Core Enrichment	Gene Description
SLC25A1	9	1.09372	0.08427	Yes	solute carrier family 25 (mitochondrial carrier; citrate transporter), member 1
SLC25A10	33	0.853734	0.14882	Yes	solute carrier family 25 (mitochondrial carrier; dicarboxylate transporter), member 10
PFKL	102	0.665821	0.19531	Yes	phosphofructokinase, liver
GYS2	173	0.582772	0.235194	Yes	glycogen synthase 2 (liver)
PGK1	272	0.512301	0.26745	Yes	phosphoglycerate kinase 1
MDH1	282	0.506616	0.306112	Yes	malate dehydrogenase 1, NAD (soluble)
AGL	372	0.469522	0.335737	Yes	amylo-1, 6-glucosidase, 4-alpha-glucanotransferase (glycogen debranching enzyme, glycogen storage disease type III)
SLC25A11	468	0.434897	0.36221	Yes	solute carrier family 25 (mitochondrial carrier; oxoglutarate carrier), member 11
GBE1	483	0.428616	0.394429	Yes	glucan (1,4-alpha-), branching enzyme 1 (glycogen branching enzyme, Andersen disease, glycogen storage disease type IV)
PGM2	582	0.401343	0.418065	Yes	phosphoglucomutase 2
MDH2	639	0.388999	0.443974	Yes	malate dehydrogenase 2, NAD (mitochondrial)
GAPDHS	697	0.376971	0.468872	Yes	glyceraldehyde-3-phosphate dehydrogenase, spermatogenic
PFKFB1	743	0.368244	0.494015	Yes	6-phosphofructo-2-kinase/fructose-2,6-biphosphatase 1
FBP1	786	0.360342	0.518775	Yes	fructose-1,6-bisphosphatase 1
PFKFB3	881	0.340763	0.538013	Yes	6-phosphofructo-2-kinase/fructose-2,6-biphosphatase 3
TPI1	1144	0.304844	0.541532	Yes	triosephosphate isomerase 1
PRKACA	1198	0.297069	0.560531	Yes	protein kinase, cAMP-dependent, catalytic, alpha
SLC25A13	1272	0.286688	0.577184	Yes	solute carrier family 25, member 13 (citrin)
PPP2CA	1450	0.26456	0.584115	Yes	protein phosphatase 2 (formerly 2A), catalytic subunit, alpha isoform
PGM1	1750	0.233224	0.579223	No	phosphoglucomutase 1
ALDOA	2206	0.195206	0.559374	No	aldolase A, fructose-bisphosphate
UGP2	2276	0.189267	0.568767	No	UDP-glucose pyrophosphorylase 2
PHKG1	2365	0.183553	0.576254	No	phosphorylase kinase, gamma 1 (muscle)
GYS1	2489	0.17385	0.580294	No	glycogen synthase 1 (muscle)
PGAM1	2712	0.161478	0.575754	No	phosphoglycerate mutase 1 (brain)
GAPDH	2983	0.146018	0.56632	No	glyceraldehyde-3-phosphate dehydrogenase
ENO2	3155	0.1368	0.563788	No	enolase 2 (gamma, neuronal)
PYGL	3171	0.135902	0.573191	No	phosphorylase, glycogen; liver (Hers disease, glycogen storage disease type VI)
PRKACB	3173	0.135703	0.583656	No	protein kinase, cAMP-dependent, catalytic, beta
FBP2	3405	0.123675	0.575487	No	fructose-1,6-bisphosphatase 2
PPP2R5D	4097	0.0906516	0.529355	No	protein phosphatase 2, regulatory subunit B (B56), delta isoform
PGAM2	4145	0.0885668	0.532618	No	phosphoglycerate mutase 2 (muscle)
PPP2CB	4575	0.0693994	0.504996	No	protein phosphatase 2 (formerly 2A), catalytic subunit, beta isoform
CALM2	4808	0.0604194	0.491837	No	calmodulin 2 (phosphorylase kinase, delta)
PHKA2	4873	0.0576535	0.491391	No	phosphorylase kinase, alpha 2 (liver)
PFKFB2	5392	0.0356779	0.454301	No	6-phosphofructo-2-kinase/fructose-2,6-biphosphatase 2
PHKB	5509	0.031463	0.447818	No	phosphorylase kinase, beta
PFKP	6131	0.00820793	0.400668	No	phosphofructokinase, platelet
PFKFB4	6223	0.00196651	0.393818	No	6-phosphofructo-2-kinase/fructose-2,6-biphosphatase 4
CALM1	6505	-0.00346781	0.372464	No	calmodulin 1 (phosphorylase kinase, delta)
PFKM	6506	-0.00347947	0.372734	No	phosphofructokinase, muscle
PHKA1	6695	-0.011839	0.359187	No	phosphorylase kinase, alpha 1 (muscle)
PYGB	6874	-0.0182297	0.346905	No	phosphorylase, glycogen; brain
CALM3	7241	-0.032096	0.321234	No	calmodulin 3 (phosphorylase kinase, delta)
PPP2R1B	7266	-0.0329258	0.321945	No	protein phosphatase 2 (formerly 2A), regulatory subunit A (PR 65), beta isoform
PCK1	7399	-0.0370137	0.314662	No	phosphoenolpyruvate carboxykinase 1 (soluble)
PKLR	7649	-0.0462107	0.299091	No	pyruvate kinase, liver and RBC
PCK2	7898	-0.0559067	0.28435	No	phosphoenolpyruvate carboxykinase 2 (mitochondrial)
GOT1	8265	-0.0681818	0.261481	No	glutamic-oxaloacetic transaminase 1, soluble (aspartate aminotransferase 1)
ALDOB	9198	-0.105414	0.19795	No	aldolase B, fructose-bisphosphate
PPP2R1A	9546	-0.119739	0.180549	No	protein phosphatase 2 (formerly 2A), regulatory subunit A (PR 65), alpha isoform
PHKG2	9711	-0.127231	0.177813	No	phosphorylase kinase, gamma 2 (testis)
ALDOC	9883	-0.135135	0.175152	No	aldolase C, fructose-bisphosphate
SLC25A12	10652	-0.175002	0.129646	No	solute carrier family 25 (mitochondrial carrier, Aralar), member 12
ENO3	10654	-0.175097	0.143171	No	enolase 3 (beta, muscle)
PYGM	10976	-0.194631	0.133589	No	phosphorylase, glycogen; muscle (McArdle syndrome, glycogen storage disease type V)
GOT2	12319	-0.334838	0.0563295	No	glutamic-oxaloacetic transaminase 2, mitochondrial (aspartate aminotransferase 2)

## Sheet: S6
Table S6. 'Upstream regulator analysis ' using Ingenuity Pathway Analysis of Ad-Lmo3 versus AdLacZ tranduced 3T3-l1 adipocytes
Upstream Regulator	Predicted Activation State	Activation z-score	p-value of overlap
Pparg	Activated	4.709	5.87e-32
Atf4	Inhibited	-3.459	8.24e-17
Srebf1	Activated	3.801	7.34e-16
Cebpb	Activated	2.153	2.72e-14
Srebf2	Activated	3.089	4.74e-12
Esr1	Activated	2.34	4.87e-12
Hnf4a	Activated	3.735	1.42e-09
Ppargc1a	Activated	2.79	2.72e-09
Rxra	Activated	2.62	3.78e-09
Kdm5b	Inhibited	-2.332	6.53e-09
Xbp1	Inhibited	-3.79	6.85e-09
Ebf1	Activated	3.062	6.36e-08
Cebpa	Activated	4.498	1.92e-07
Ncoa2	Activated	2.045	2.52e-07
Asxl1	Inhibited	-3.317	4.07e-07
Med13	Inhibited	-2.333	1.07e-06
Nr1d1	Activated	2.236	8.58e-06
Sra1	Activated	2.598	3.69e-05
Creb1	Activated	2.902	5.36e-05
Sp1	Activated	2.217	9.25e-05
Ncor1	Inhibited	-2.236	0.000107
Ddit3	Inhibited	-2.748	0.000116
Hif1a	Activated	2.534	0.000129
Ppard	Activated	2.508	0.000838
Klf15	Activated	2.726	0.00104
Hoxa10	Inhibited	-3.448	0.00116
Tp73	Inhibited	-2.008	0.00162
Gps2	Inhibited	-2.646	0.00187
Stat5b	Activated	2.177	0.0028
Ncoa1	Activated	2.609	0.00448
Vhl	Inhibited	-2.213	0.0051
Stat5a	Activated	2.634	0.00988
Wt1	Activated	2.324	0.0101
Tfam	Activated	2	0.0138
Crebbp	Activated	2.424	0.0143
Gli1	Activated	3.674	0.0186
Sox1	Inhibited	-2.121	0.0234
Esrrg	Activated	2.364	0.029
Sox3	Inhibited	-2.121	0.0332
Smad3	Activated	2.401	0.0347
Mtpn	Activated	2.138	0.0428
Gmnn	Inhibited	-2.121	0.0455
Ppargc1b	Activated	2.404	0.051
Mrtfb	Inhibited	-2	0.0511
Smad2	Activated	2.401	0.0541
Stat3	Activated	2.276	0.0958
Kmt2d	Activated	2.359	0.133
Runx3	Inhibited	-2.345	0.142
Rbpj	Inhibited	-2.449	0.395
Rest	Inhibited	-2.19	1

## Sheet: S7
Table S7. Microarray analysis of human adipocytes following transfection with siCtrl or siLmo3 oligos.
RefSeq ID	gene Symbol	raw P-value	Benjamini-Hochberg corrected P-value	Log2 (FC) siLmo3/siCtrl	siCtrl_rep1	siCtrl_rep2	siLMO3_rep1	siLMO3_rep2
NM_001001395;NM_018640;NP_001001395;NP_061110	LMO3	4.42698e-58	3.93071e-54	-3.53827	8.34122	8.17046	4.8326	4.60253
NM_017680;NP_060150	ASPN	8.63608e-35	3.83399e-31	-2.70975	9.86984	9.91056	7.3111	7.04981
NM_001170796;NM_001170797;NM_024699;NP_001164267;NP_001164268;NP_078975;NR_033193;NR_033194;NR_033195;NR_033196	ZFAND1	1.1031e-32	3.26481e-29	-2.6221	8.83788	8.54868	6.33301	5.80935
NM_002902;NP_002893	RCN2	1.92371e-31	3.50803e-28	-2.56905	10.2211	10.0781	7.6425	7.51853
NM_001142930;NM_001142931;NM_006595;NP_001136402;NP_001136403;NP_006586;NR_024625	API5	1.97547e-31	3.50803e-28	-2.56855	10.3546	10.258	7.97037	7.50509
NM_004775;NP_004766	B4GALT6	3.28436e-26	4.8603e-23	-2.33249	7.506	7.2996	4.94706	5.19354
NM_032303;NP_115679	HSDL2	6.62893e-26	8.40832e-23	-2.31797	8.89831	8.80059	6.71542	6.34754
NM_018685;NP_061155	ANLN	2.94569e-25	3.26934e-22	-2.28683	7.94607	6.95627	5.13529	5.19338
NM_001015880;NM_004670;NP_001015880;NP_004661	PAPSS2	1.69039e-24	1.66767e-21	-2.24981	11.6937	11.7925	9.4286	9.558
NM_001029989;NM_014736;NP_001025160;NP_055551	KIAA0101	1.59908e-22	1.41983e-19	-2.15049	6.7665	5.88981	3.98555	4.36979
NM_018362;NP_060832	LIN7C	1.03789e-21	8.37766e-19	-2.10833	10.3342	9.93253	8.11195	7.93811
NM_003529;NP_003520;NM_003530;NP_003521;NM_003531;NP_003522;NM_003532;NP_003523;NM_003533;NP_003524;NM_003534;NP_003525;NM_003535;NP_003526;NM_003536;NP_003527;NM_003537;NP_003528;NM_021018;NP_066298	HIST1H3A;HIST1H3D;HIST1H3C;HIST1H3E;HIST1H3I;HIST1H3G;HIST1H3J;HIST1H3H;HIST1H3B;HIST1H3F	9.07665e-20	6.19935e-17	-2.00403	9.54902	8.98575	7.31766	7.20904
NM_001067;NP_001058	TOP2A	5.08557e-19	3.22534e-16	-1.96238	8.00222	6.60523	5.25339	5.42929
NM_001136257;NM_001136258;NM_152621;NP_001129729;NP_001129730;NP_689834	SGMS2	8.47463e-19	5.01642e-16	-1.94988	10.2793	10.1128	8.41155	8.08075
NM_001013399;NM_005190;NP_001013417;NP_005181	CCNC	1.09456e-18	6.07412e-16	-1.94358	9.90446	9.62728	7.96669	7.6779
NM_020123;NP_064508	TM9SF3	1.45724e-18	7.61108e-16	-1.93651	11.9923	11.8174	10.0336	9.90306
NM_001167903;NM_022736;NP_001161375;NP_073573	MFSD1	3.00217e-18	1.4809e-15	-1.91855	10.1967	10.0955	8.10116	8.35392
NM_024854;NP_079130	PYROXD1	6.08213e-18	2.84228e-15	-1.90085	8.89336	8.65691	7.38488	6.36368
NM_001792;NP_001783	CDH2	3.33576e-17	1.48091e-14	-1.8575	10.226	10.3221	8.40018	8.43283
NM_001098625;NM_016475;NP_001092095;NP_057559	JKAMP	5.79997e-17	2.45228e-14	-1.8432	10.119	9.8967	8.14322	8.18609
NM_003529;NP_003520;NM_003530;NP_003521;NM_003531;NP_003522;NM_003532;NP_003523;NM_003533;NP_003524;NM_003534;NP_003525;NM_003535;NP_003526;NM_003536;NP_003527;NM_003537;NP_003528;NM_021018;NP_066298	HIST1H3A;HIST1H3D;HIST1H3C;HIST1H3E;HIST1H3I;HIST1H3G;HIST1H3J;HIST1H3H;HIST1H3B;HIST1H3F	9.10597e-17	3.67509e-14	-1.83146	7.35317	7.17513	5.85156	5.01381
NM_001145306;NM_001259;NP_001138778;NP_001250	CDK6	2.1739e-16	8.3922e-14	-1.80859	9.63226	9.45555	7.72538	7.74524
NM_004035;NM_007292;NP_004026;NP_009223	ACOX1	3.12061e-16	1.1545e-13	-1.79901	9.15973	9.13357	7.30303	7.39225
NM_005733;NP_005724	KIF20A	4.87546e-16	1.73157e-13	-1.78712	6.55963	5.86899	4.43112	4.42327
NM_004065;NP_004056	CDR1	6.48019e-16	2.21299e-13	-1.77949	7.46236	10.1002	7.3892	6.6144
NM_001001521;NM_006759;NP_001001521;NP_006750	UGP2	7.26632e-16	2.38954e-13	-1.77641	10.4126	10.2706	8.67283	8.45753
NM_152420;NP_689633	C9orf41	1.69242e-15	5.356e-13	-1.75352	8.95707	8.52571	7.05269	6.92305
NM_153267;NP_694999	MAMDC2	1.74934e-15	5.356e-13	-1.75262	9.04442	9.3057	7.55354	7.29134
NM_016072;NP_057156	GOLT1B	1.95888e-15	5.79764e-13	-1.74953	9.63132	9.33574	8.10172	7.36628
NM_001908;NM_147780;NM_147781;NM_147782;NM_147783;NP_001899;NP_680090;NP_680091;NP_680092;NP_680093	CTSB	2.84214e-15	8.14044e-13	-1.73934	12.4009	12.449	10.6998	10.6714
NM_001077619;NP_001071087	UBXN2B	3.52641e-15	9.78468e-13	-1.73341	9.49269	9.04349	7.8205	7.24886
NM_021130;NP_066953;XM_002348188;XP_002348229	PPIA;LOC100290509	1.16486e-14	3.13419e-12	-1.70018	8.55811	7.98253	6.27211	6.86816
NM_001010891;NM_001167741;NP_001010891;NP_001161213	MTX3	1.73319e-14	4.52618e-12	-1.68899	7.06285	7.10564	5.60385	5.18665
NM_033439;NP_254274	IL33	1.86151e-14	4.72239e-12	-1.68697	9.67939	7.50295	6.98406	6.82434
NM_004458;NM_022977;NP_004449;NP_075266	ACSL4	2.10054e-14	5.18074e-12	-1.68355	9.55951	9.10132	7.66952	7.62421
NM_000782;NM_001128915;NP_000773;NP_001122387	CYP24A1	3.39984e-14	8.15869e-12	-1.66985	6.40149	6.36902	4.73108	4.69973
NM_003495;NP_003486;NM_003538;NP_003529;NM_003539;NP_003530;NM_003540;NP_003531;NM_003541;NP_003532;NM_021968;NP_068803;NM_003542;NP_003533;NM_003543;NP_003534;NM_003544;NP_003535;NM_003545;NP_003536;NM_003546;NP_003537;NM_003548;NP_003539;NM_175054;NP_778224;NM_001034077;NP_001029249	HIST1H4I;HIST1H4A;HIST1H4D;HIST1H4F;HIST1H4K;HIST1H4J;HIST1H4C;HIST1H4H;HIST1H4B;HIST1H4E;HIST1H4L;HIST2H4A;HIST4H4;HIST2H4B	7.23942e-14	1.69155e-11	-1.64812	8.63912	8.16218	6.94519	6.55986
NM_001122665;NM_004660;NP_001116137;NP_004651	DDX3Y	1.81309e-13	4.1278e-11	-1.62135	9.20606	8.89191	7.58655	7.26871
NM_001127182;NM_018131;NP_001120654;NP_060601	CEP55	2.61124e-13	5.79629e-11	-1.6106	7.48799	6.67702	5.51462	5.42919
NM_001568;NP_001559	EIF3E	4.77006e-13	1.03301e-10	-1.59268	9.73864	9.21384	8.11801	7.64911
NM_001129897;NM_016359;NM_018454;NP_001123369;NP_057443;NP_060924	NUSAP1	6.21282e-13	1.31342e-10	-1.58476	7.58086	6.0789	5.24574	5.24451
NM_022145;NP_071428	CENPK	7.67575e-13	1.56154e-10	-1.57839	6.67375	5.89736	4.77825	4.63608
NM_001017420;NP_001017420	ESCO2	7.73821e-13	1.56154e-10	-1.57815	6.0946	5.10643	4.01345	4.03128
NM_001130851;NM_005192;NP_001124323;NP_005183	CDKN3	1.0884e-12	2.14754e-10	-1.56782	7.58073	6.55474	5.45738	5.54244
NM_002867;NP_002858	RAB3B	1.78058e-12	3.36379e-10	-1.55281	8.17845	7.57499	6.07623	6.57159
NM_003529;NP_003520;NM_003530;NP_003521;NM_003531;NP_003522;NM_003532;NP_003523;NM_003533;NP_003524;NM_003534;NP_003525;NM_003535;NP_003526;NM_003536;NP_003527;NM_003537;NP_003528;NM_021018;NP_066298	HIST1H3A;HIST1H3D;HIST1H3C;HIST1H3E;HIST1H3I;HIST1H3G;HIST1H3J;HIST1H3H;HIST1H3B;HIST1H3F	1.82354e-12	3.37316e-10	-1.55208	11.3033	11.4364	9.90624	9.72924
NM_001145938;NM_002421;NP_001139410;NP_002412	MMP1	2.9651e-12	5.37289e-10	-1.53711	9.27517	8.38039	7.28403	7.29732
NM_016090;NP_057174	RBM7	3.78334e-12	6.71846e-10	-1.52955	8.45953	8.05359	7.17095	6.28308
NM_144963;NP_659400	FAM91A1	5.07664e-12	8.83833e-10	-1.52038	10.431	10.3705	9.12173	8.63904
NM_001144073;NM_012124;NP_001137545;NP_036256	CHORDC1	5.23897e-12	8.94554e-10	-1.51939	8.92313	8.00235	7.13358	6.75311
NM_175866;NP_787062	UHMK1	6.00149e-12	9.86801e-10	-1.51514	8.73237	8.67861	7.16585	7.21486
NM_025191;NP_079467	EDEM3	1.06824e-11	1.72453e-09	-1.49694	10.5026	10.0912	8.93621	8.6637
NM_004701;NP_004692	CCNB2	1.21486e-11	1.9262e-09	-1.49285	6.83153	6.12697	4.81766	5.15513
NM_016448;NP_057532	DTL	1.38912e-11	2.16385e-09	-1.48858	6.87504	6.09892	5.00623	4.99057
NM_000028;NM_000642;NM_000643;NM_000644;NM_000645;NM_000646;NP_000019;NP_000633;NP_000634;NP_000635;NP_000636;NP_000637	AGL	1.42665e-11	2.184e-09	-1.48773	7.86556	7.8518	6.37605	6.36585
NM_001136140;NM_016308;NP_001129612;NP_057392	CMPK1	1.53582e-11	2.31128e-09	-1.48537	10.8005	10.6461	9.34346	9.13236
NM_018229;NP_060699;NR_026895	MUDENG	1.76073e-11	2.60559e-09	-1.481	8.51853	8.31161	6.95703	6.91112
NM_017918;NP_060388	CCDC109B	1.97429e-11	2.87373e-09	-1.47732	9.30755	9.02928	7.84336	7.53884
NM_001177;NP_001168	ARL1	2.72447e-11	3.90171e-09	-1.46693	10.0272	9.72238	8.6715	8.14424
NM_001003790;NM_001003791;NM_007175;NP_001003790;NP_001003791;NP_009106	ERLIN2	3.1503e-11	4.37055e-09	-1.46223	8.2916	7.91381	6.84858	6.43237
NM_004060;NM_199246;NP_004051;NP_954854	CCNG1	3.68322e-11	5.03128e-09	-1.45714	12.0754	11.9367	10.7134	10.3844
NM_003766;NP_003757	BECN1	4.23293e-11	5.69457e-09	-1.45261	8.93287	8.73605	7.40976	7.35395
NM_173827;NP_776188	COX18	5.37756e-11	7.12646e-09	-1.44477	8.53741	8.10316	6.75055	7.00049
NM_153332;NP_699163	ERI1	6.07602e-11	7.93368e-09	-1.44075	7.48181	7.07963	5.94614	5.73379
NM_018030;NM_080597;NP_060500;NP_542164	OSBPL1A	6.25289e-11	8.04629e-09	-1.4398	8.67011	8.73114	7.24197	7.27966
NM_175617;NP_783316	MT1E	6.67981e-11	8.47287e-09	-1.43763	8.8554	8.41181	7.04021	7.35175
NM_001128204;NM_001128205;NM_001128206;NM_015170;NP_001121676;NP_001121677;NP_001121678;NP_055985	SULF1	9.77948e-11	1.206e-08	-1.425	10.3484	10.1533	8.74525	8.90646
NM_005779;NP_005770	LHFPL2	1e-10	1.21631e-08	-1.42425	10.0463	9.9677	8.44262	8.72288
NM_001164615;NM_001164616;NM_003506;NP_001158087;NP_001158088;NP_003497	FZD6	1.44884e-10	1.71523e-08	-1.41186	9.793	9.84662	8.48919	8.32672
NM_006496;NP_006487	GNAI3	2.02005e-10	2.36e-08	-1.40066	9.72832	9.37526	8.17425	8.12801
NM_032824;NP_116213	TMEM87B	2.42605e-10	2.75858e-08	-1.39445	9.23615	9.03405	7.96685	7.51445
NM_001001342;NM_173809;NP_001001342;NP_776170	BLOC1S2	2.45442e-10	2.75858e-08	-1.39405	9.28117	9.12006	7.86745	7.74568
NM_001130916;NM_004612;NP_001124388;NP_004603	TGFBR1	3.791e-10	4.20753e-08	-1.3792	9.74233	9.5225	8.20889	8.29755
NM_022365;NP_071760	DNAJC1	3.87451e-10	4.24714e-08	-1.37846	10.2811	10.2365	8.84127	8.9194
NM_000016;NM_001127328;NP_000007;NP_001120800	ACADM	4.21624e-10	4.56537e-08	-1.37555	9.34397	9.2458	8.00299	7.83568
NM_012243;NP_036375	SLC35A3	4.46074e-10	4.77192e-08	-1.37361	7.892	7.77399	6.39282	6.52595
NM_001412;NP_001403	EIF1AX	4.8272e-10	5.10247e-08	-1.37088	9.65253	9.33834	8.30499	7.94411
NM_000726;NM_001005746;NM_001005747;NM_001145798;NP_000717;NP_001005746;NP_001005747;NP_001139270	CACNB4	8.66165e-10	9.04786e-08	-1.35055	7.59491	8.09183	6.45755	6.52808
NM_022726;NP_073563	ELOVL4	1.22265e-09	1.23362e-07	-1.33843	7.35556	7.36387	6.17058	5.872
NM_001010875;NP_001010875	SLC25A30	1.27767e-09	1.27466e-07	-1.33687	7.09908	6.52153	5.34388	5.60298
NM_004376;NM_078470;NP_004367;NP_510870	COX15	1.56811e-09	1.54702e-07	-1.32961	9.1001	9.19924	7.7514	7.88872
NM_001001974;NM_021622;NP_001001974;NP_067635	PLEKHA1	1.82493e-09	1.78061e-07	-1.3242	9.87869	9.59735	8.42752	8.40011
NM_001011658;NM_001128835;NM_014563;NP_001011658;NP_001122307;NP_055378	TRAPPC2	2.99217e-09	2.88777e-07	-1.30644	7.2854	6.44802	5.62405	5.49648
NM_001143976;NM_003390;NP_001137448;NP_003381	WEE1	3.11906e-09	2.97786e-07	-1.30494	9.09553	9.15449	7.97748	7.66266
NM_004124;NP_004115	GMFB	3.1844e-09	3.0079e-07	-1.30419	10.7491	10.3647	9.59712	8.90833
NM_003848;NP_003839;XM_001718025;XM_208658;XM_942458;XP_001718077;XP_208658;XP_947551	SUCLG2;LOC283398	3.25561e-09	3.0428e-07	-1.30339	8.59578	8.5313	7.29385	7.22646
NM_018396;NP_060866	METTL2B	4.47992e-09	4.10075e-07	-1.29178	6.09248	6.0788	5.16523	4.4225
NM_006717;NP_006708	SPIN1	4.75811e-09	4.2674e-07	-1.28957	10.6018	10.569	9.27423	9.31743
NM_005465;NM_181690;NP_005456;NP_859029	AKT3	5.6473e-09	4.98511e-07	-1.28329	10.0603	9.86871	8.8319	8.53058
NM_012310;NP_036442	KIF4A	5.67065e-09	4.98511e-07	-1.28314	6.01781	5.67804	4.67389	4.45569
NM_022754;NP_073591	SFXN1	6.26593e-09	5.45443e-07	-1.27946	10.177	10.1603	8.89247	8.88594
NM_000618;NM_001111283;NM_001111284;NM_001111285;NP_000609;NP_001104753;NP_001104754;NP_001104755	IGF1	1.17581e-08	1.00384e-06	-1.25605	8.97359	9.10246	7.86496	7.699
NM_004317;NP_004308	ASNA1	1.18735e-08	1.00404e-06	-1.25568	10.5169	10.5746	9.2047	9.3754
NM_002389;NM_153826;NM_172350;NM_172351;NM_172352;NM_172353;NM_172354;NM_172355;NM_172356;NM_172357;NM_172358;NM_172359;NM_172360;NM_172361;NP_002380;NP_722548;NP_758860;NP_758861;NP_758862;NP_758863;NP_758864;NP_758865;NP_758866;NP_758867;NP_758868;NP_758869;NP_758870;NP_758871	CD46	1.46485e-08	1.22702e-06	-1.24777	10.8038	10.7013	9.52986	9.4797
NM_001017927;NP_001017927	C2orf76	1.48126e-08	1.22917e-06	-1.24735	6.99658	6.63059	5.68578	5.44669
NM_018490;NP_060960	LGR4	1.51916e-08	1.24895e-06	-1.2464	8.99003	8.9875	7.67323	7.8115
NM_004661;NP_004652	CDC23	1.72381e-08	1.40419e-06	-1.24161	9.35306	9.25977	8.0678	8.06181
NM_022346;NP_071741	NCAPG	1.8076e-08	1.45907e-06	-1.23981	6.27688	5.69662	4.59352	4.90036
NM_016343;NP_057427	CENPF	1.8624e-08	1.48976e-06	-1.23868	6.78978	6.17863	5.24813	5.24293
NM_018304;NP_060774	PRR11	1.96906e-08	1.56101e-06	-1.23656	7.50596	7.03691	5.95081	6.11895
NM_021928;NP_068747	SPCS3	2.00124e-08	1.57248e-06	-1.23594	10.0556	9.76159	8.80582	8.5395
NM_004523;NP_004514	KIF11	2.34899e-08	1.82953e-06	-1.22982	6.14153	5.54851	4.51777	4.71263
NM_001018067;NM_001018068;NM_001018069;NM_015640;NP_001018077;NP_001018078;NP_001018079;NP_056455	SERBP1	3.09109e-08	2.36601e-06	-1.21927	7.23074	6.53867	5.78352	5.54735
NM_003521;NP_003512	HIST1H2BM	3.36176e-08	2.55121e-06	-1.21602	8.33479	8.1101	7.10785	6.90499
NM_000801;NM_054014;NP_000792;NP_463460	FKBP1A	4.32682e-08	3.22839e-06	-1.20622	8.2515	7.75194	7.02086	6.57013
NM_001146015;NM_014750;NP_001139487;NP_055565	DLGAP5	5.12116e-08	3.733e-06	-1.19963	6.38349	5.47636	4.66293	4.79765
NM_003155;NP_003146	STC1	5.1713e-08	3.733e-06	-1.19925	7.26282	6.48313	5.64751	5.69994
NM_002907;NM_032941;NP_002898;NP_116559	RECQL	5.22367e-08	3.7404e-06	-1.19886	9.24669	8.95736	7.97967	7.82666
NM_019605;NP_062551	SERTAD4	5.34774e-08	3.7986e-06	-1.19794	7.25139	7.62796	6.20058	6.2829
NM_002798;NP_002789	PSMB6	7.05385e-08	4.93159e-06	-1.18702	10.9601	10.9983	9.7192	9.8652
NM_001172477;NM_001172478;NM_015713;NP_001165948;NP_001165949;NP_056528	RRM2B	7.16184e-08	4.96797e-06	-1.18642	10.1394	9.98501	8.89467	8.85695
NM_001143824;NM_018018;NP_001137296;NP_060488	SLC38A4	8.19857e-08	5.64303e-06	-1.18106	6.14354	6.80212	5.27456	5.30898
NM_138423;NM_177974;NP_612432;NP_816929	CASC4	9.45457e-08	6.40818e-06	-1.17538	11.0364	10.8574	9.97448	9.56858
NM_018221;NP_060691	MOBKL1B	1.11253e-07	7.37177e-06	-1.16886	11.2449	10.9996	10.0275	9.87927
NM_173582;NP_775853	PGM2L1	1.14854e-07	7.55399e-06	-1.16758	7.58195	7.35394	6.34168	6.25905
NM_001079802;NM_006731;NP_001073270;NP_006722	FKTN	1.31988e-07	8.55414e-06	-1.16198	8.17386	7.88387	6.93633	6.79745
NM_030939;NP_112201	C6orf62	1.33183e-07	8.5691e-06	-1.16161	9.35109	9.34303	8.16151	8.20939
NM_015020;NP_055835	PHLPP2	1.37199e-07	8.76397e-06	-1.16041	8.87675	8.96648	7.56879	7.95361
NM_001166;NP_001157	BIRC2	1.53391e-07	9.72826e-06	-1.15589	9.42587	9.26155	8.27657	8.09906
NM_001145966;NM_002417;NP_001139438;NP_002408	MKI67	1.63116e-07	1.01993e-05	-1.1534	6.51949	5.74361	5.11339	4.84291
NM_006528;NP_006519	TFPI2	1.80299e-07	1.1195e-05	-1.14932	10.7555	9.36728	8.97383	8.85033
NM_194314;NP_919290	ZBTB41	1.87189e-07	1.1542e-05	-1.14779	8.97434	8.64585	7.68487	7.63974
NM_004469;NP_004460	FIGF	2.18654e-07	1.33892e-05	-1.14142	6.36491	6.66694	5.51088	5.23812
NM_018136;NP_060606	ASPM	2.73939e-07	1.66596e-05	-1.13213	6.10913	5.22734	4.4695	4.60271
NM_001143676;NM_001143677;NM_001143678;NM_005627;NP_001137148;NP_001137149;NP_001137150;NP_005618	SGK1	3.13837e-07	1.87018e-05	-1.12649	8.39277	8.06401	6.99711	7.2067
NM_002572;NP_002563	PAFAH1B2	3.55609e-07	2.10497e-05	-1.12129	10.6129	10.4697	9.5433	9.29675
NM_001003792;NM_001003793;NM_014483;NP_001003792;NP_001003793;NP_055298	RBMS3	3.68663e-07	2.16779e-05	-1.11978	10.2411	10.299	9.09751	9.20295
NM_001086;NP_001077	AADAC	4.20279e-07	2.43899e-05	-1.11429	10.7776	10.2237	9.46104	9.31169
NM_020871;NP_065922	LRCH2	4.32303e-07	2.49248e-05	-1.1131	7.0761	6.9093	5.76107	5.99812
NM_001002009;NM_001002010;NM_001166118;NM_016489;NP_001002009;NP_001002010;NP_001159590;NP_057573;NR_029372	NT5C3	4.46319e-07	2.55669e-05	-1.11176	7.03569	6.21275	5.72704	5.29788
NM_001003679;NM_001003680;NM_002303;NP_001003679;NP_001003680;NP_002294	LEPR	4.82687e-07	2.74729e-05	-1.10846	8.58743	8.19019	7.371	7.18969
NM_001163446;NM_016352;NP_001156918;NP_057436	CPA4	5.0224e-07	2.84038e-05	-1.10678	7.49261	7.83501	6.29697	6.81709
NM_012112;NP_036244	TPX2	5.60284e-07	3.14858e-05	-1.10215	6.71413	6.08605	5.35711	5.23875
NM_021960;NM_182763;NP_068779;NP_877495	MCL1	5.78964e-07	3.21689e-05	-1.10076	10.618	10.5124	9.51809	9.41075
NM_152230;NP_689416	IPMK	6.5784e-07	3.62547e-05	-1.09532	8.46439	8.68025	7.4848	7.46919
NM_001010853;NP_001010853	PM20D2	6.61477e-07	3.62547e-05	-1.09509	7.85568	7.40418	6.15872	6.91096
NM_002873;NM_133338;NM_133339;NM_133340;NM_133341;NM_133342;NM_133343;NM_133344;NP_002864;NP_579916;NP_579917;NP_579918;NP_579919;NP_579920;NP_579921;NP_579922	RAD17	7.14621e-07	3.86897e-05	-1.09178	7.90327	7.46809	6.9492	6.23858
NM_001034;NM_001165931;NP_001025;NP_001159403	RRM2	7.5121e-07	4.0063e-05	-1.08965	5.94465	5.20421	4.2389	4.73067
NM_005570;NP_005561	LMAN1	7.53522e-07	4.0063e-05	-1.08951	12.0149	11.7048	10.8623	10.6784
NM_018843;NP_061331	SLC25A40	7.80065e-07	4.12274e-05	-1.08803	8.93975	8.49795	7.92236	7.33929
NM_020827;NP_065878	KIAA1430	8.21931e-07	4.2745e-05	-1.08578	10.1376	10.0392	9.10051	8.90468
NM_017704;NP_060174	ANKRD49	8.23222e-07	4.2745e-05	-1.08571	7.41552	7.55089	6.73116	6.06383
NM_138357;NP_612366	CCDC109A	8.30544e-07	4.28744e-05	-1.08533	9.85368	9.63222	8.65349	8.66174
NM_022347;NM_145034;NP_071742;NP_659471	TOR1AIP2	9.08584e-07	4.63639e-05	-1.08146	10.3952	10.4063	9.336	9.30258
NM_001164821;NM_025000;NP_001158293;NP_079276;NR_028482	DCAF17	9.68845e-07	4.91564e-05	-1.07868	8.03471	8.13032	7.04627	6.96139
NM_001128148;NM_003234;NP_001121620;NP_003225	TFRC	1.00696e-06	5.05132e-05	-1.07701	10.7391	10.5077	9.60541	9.48745
NM_014674;NP_055489	EDEM1	1.07311e-06	5.32299e-05	-1.07425	8.88685	8.92359	7.69526	7.96668
NM_005899;NM_031858;NM_031862;NP_005890;NP_114064;NP_114068	NBR1	1.08812e-06	5.36744e-05	-1.07365	10.3156	10.1947	9.03865	9.32439
NM_003902;NP_003893	FUBP1	1.10168e-06	5.40434e-05	-1.07311	10.4934	10.3782	9.46936	9.256
NM_001160;NM_013229;NM_181861;NM_181868;NM_181869;NP_001151;NP_037361;NP_863651;NP_863658;NP_863659	APAF1	1.22041e-06	5.95386e-05	-1.06865	7.16143	7.15052	6.17098	6.00366
NM_000699;NP_000690;NM_020978;NP_066188	AMY2A;AMY2B	1.24538e-06	6.00963e-05	-1.06776	6.36489	5.86899	4.92194	5.17641
NM_005030;NP_005021	PLK1	1.36542e-06	6.51804e-05	-1.06374	7.3525	6.89154	6.13939	5.97718
NM_003358;NP_003349	UGCG	1.39523e-06	6.61727e-05	-1.06279	9.30313	8.79036	8.15108	7.81684
NM_001099678;NP_001093148	LRRC58	1.40111e-06	6.61727e-05	-1.0626	9.83658	9.82481	8.76838	8.76781
NM_001135919;NM_181785;NP_001129391;NP_861450	SLC46A3	1.50871e-06	7.05046e-05	-1.05935	8.09689	8.28077	7.24698	7.01198
NM_030755;NP_110382	TMX1	1.56052e-06	7.25439e-05	-1.05786	11.1664	10.8856	10.1656	9.77067
NM_020949;NP_066000	SLC7A14	1.58604e-06	7.33463e-05	-1.05715	7.42714	7.31886	6.37523	6.25648
NM_001008495;NM_001146273;NP_001008495;NP_001139745	TMEM64	1.6113e-06	7.41282e-05	-1.05645	10.8377	11.0184	9.84178	9.9014
NM_014456;NM_145341;NP_055271;NP_663314	PDCD4	1.67854e-06	7.68237e-05	-1.05465	9.57664	9.37207	8.68389	8.15552
NM_014028;NP_054747	OSTM1	1.84416e-06	8.35424e-05	-1.05048	10.1039	9.98648	9.17672	8.81269
NM_015323;NP_056138	KIAA0776	1.87937e-06	8.4705e-05	-1.04964	9.26744	9.17484	8.27227	8.07073
NM_031217;NP_112494	KIF18A	1.91296e-06	8.57837e-05	-1.04885	5.95483	4.74299	4.24539	4.35472
NM_014783;NM_199357;NP_055598;NP_955389	ARHGAP11A	1.98098e-06	8.83873e-05	-1.0473	6.30118	5.52411	4.90466	4.82602
NM_032047;NP_114436	B3GNT5	2.09215e-06	9.12661e-05	-1.04487	7.46479	7.25938	6.3296	6.30484
NM_173829;NP_776190	SFRS12IP1	2.09689e-06	9.12661e-05	-1.04477	8.46022	8.25845	7.30312	7.32602
NM_001077442;NM_001077443;NM_004500;NM_031314;NP_001070910;NP_001070911;NP_004491;NP_112604	HNRNPC	2.12851e-06	9.21902e-05	-1.0441	7.11503	6.79875	6.02141	5.80417
NM_173825;NP_776186	RABL3	2.31085e-06	9.86315e-05	-1.04043	10.0226	9.92416	8.98581	8.88011
NM_001017;NP_001008	RPS13	2.31565e-06	9.86315e-05	-1.04033	11.2144	11.0007	10.5785	9.55597
NM_001017395;NM_001128224;NM_015008;NP_001017395;NP_001121696;NP_055823	TMCC1	2.31985e-06	9.86315e-05	-1.04025	9.26173	9.20763	8.19512	8.19374
NM_024573;NP_078849	C6orf211	2.32165e-06	9.86315e-05	-1.04022	8.6195	8.5147	7.73485	7.31891
NM_001211;NP_001202	BUB1B	2.4464e-06	0.000103436	-1.03787	5.85936	5.54906	4.69518	4.6375
NM_001237;NP_001228	CCNA2	2.50352e-06	0.00010535	-1.03683	8.19045	7.3838	6.76808	6.7325
NM_000710;NP_000701	BDKRB1	2.58963e-06	0.000108459	-1.03532	7.57366	6.8562	6.2272	6.13203
NM_007029;NP_008960	STMN2	2.60232e-06	0.000108479	-1.0351	12.6298	12.6632	11.6822	11.5406
NM_138330;NP_612203	ZNF675	2.62696e-06	0.000108994	-1.03467	6.45115	5.61328	5.36441	4.63068
NM_133494;NP_598001	NEK7	2.65534e-06	0.000109659	-1.03419	11.8606	11.9368	11.1264	10.6026
NM_001100818;NM_017933;NP_001094288;NP_060403	PID1	3.11938e-06	0.00012705	-1.02691	8.03372	7.98196	6.94848	7.01337
NM_001008390;NM_003663;NP_001008391;NP_003654	CGGBP1	3.20312e-06	0.000129865	-1.02571	9.03028	8.99974	7.9899	7.98869
NM_001172745;NM_001172746;NM_006363;NM_032985;NM_032986;NP_001166216;NP_001166217;NP_006354;NP_116780;NP_116781	SEC23B	3.25366e-06	0.000131315	-1.025	9.80657	9.63905	8.61569	8.77992
NM_001042473;NM_145698;NP_001035938;NP_663736;NR_024150	ACBD5	3.3371e-06	0.000134073	-1.02385	8.22	8.09011	7.31312	6.94928
NM_002137;NM_031243;NP_002128;NP_112533	HNRNPA2B1	3.50414e-06	0.00014015	-1.02163	10.2501	10.0594	9.32622	8.9401
NM_017801;NP_060271	CMTM6	3.60043e-06	0.000142724	-1.0204	9.62006	9.34599	8.57367	8.3516
NM_001159293;NP_001152765;XM_002343624;XM_002345168;XM_002347931;XP_002343665;XP_002345209;XP_002347972	ZNF737	3.631e-06	0.000142724	-1.02001	8.29535	7.29728	7.41981	6.1328
NM_004586;NP_004577	RPS6KA3	3.6328e-06	0.000142724	-1.01999	10.5485	10.2665	9.53645	9.23856
NM_000640;NP_000631	IL13RA2	3.70002e-06	0.000144725	-1.01915	10.9751	10.2071	9.82423	9.31969
NM_177966;NP_808881	PDE12	3.79146e-06	0.000145539	-1.01804	7.94018	7.75195	6.71816	6.9379
NM_004336;NP_004327	BUB1	3.79882e-06	0.000145539	-1.01795	6.29639	5.70657	4.91301	5.05405
NM_013346;NP_037478	SNX12	4.16893e-06	0.000158188	-1.0137	8.76171	8.63274	7.6462	7.72086
NM_014584;NP_055399	ERO1L	4.19389e-06	0.000158458	-1.01342	10.5084	10.317	9.57763	9.22087
NM_014278;NP_055093	HSPA4L	4.22164e-06	0.00015883	-1.01312	9.32247	8.99823	8.20485	8.0896
NM_058163;NP_477511	TSR2	4.29797e-06	0.00016102	-1.0123	8.37081	8.38147	7.37021	7.35748
NM_001143958;NM_018247;NP_001137430;NP_060717	TMEM30A	4.38528e-06	0.000163601	-1.01137	12.4295	12.1903	11.4128	11.1843
NM_006572;NP_006563	GNA13	4.40924e-06	0.000163806	-1.01112	10.037	9.96215	9.27345	8.70348
NM_005455;NM_203350;NP_005446;NP_976225	ZRANB2	4.94565e-06	0.000182209	-1.00583	9.84345	9.67469	8.83486	8.67161
NM_152772;NP_689985	TCP11L2	5.09581e-06	0.000186913	-1.00445	9.31423	9.15507	8.43096	8.02943
NM_001071;NP_001062	TYMS	5.11543e-06	0.000186913	-1.00427	9.96474	9.34542	8.61638	8.68522
NM_006428;NP_006419	MRPL28	5.33792e-06	0.000194244	-1.0023	7.81174	7.80847	7.12172	6.49389
NM_001003794;NM_007283;NP_001003794;NP_009214	MGLL	5.4766e-06	0.000198476	-1.00111	9.81728	9.62316	8.55625	8.88196
NM_016374;NM_031371;NP_057458;NP_112739	ARID4B	5.60106e-06	0.000202162	-1.00007	7.62311	7.37728	6.7489	6.25135
NM_002165;NM_181353;NP_002156;NP_851998	ID1	5.70601e-06	0.000205116	-0.999209	9.03161	9.10201	7.98459	8.15061
NM_004531;NM_176806;NP_004522;NP_789776	MOCS2	6.54521e-06	0.000233393	-0.992815	8.92809	8.64787	7.84578	7.74455
NM_003071;NM_139048;NP_003062;NP_620636	HLTF	6.86645e-06	0.000241933	-0.990573	8.90255	8.92683	8.03284	7.81539
NM_001142314;NM_080876;NP_001135786;NP_543152	DUSP19	7.13396e-06	0.000250365	-0.988781	5.6518	5.48316	4.62222	4.53518
NM_014423;NP_055238	AFF4	7.53254e-06	0.000261255	-0.986228	10.3587	10.0761	9.12888	9.33344
NM_001003712;NM_020841;NP_001003712;NP_065892	OSBPL8	7.94985e-06	0.000274657	-0.983689	11.5132	11.4086	10.6245	10.33
NM_022662;NP_073153;XM_001713850;XM_002342213;XP_001713902;XP_002342254;XM_001726697;XP_001726749	ANAPC1;LOC730268;LOC100133898	8.33556e-06	0.000286866	-0.981454	8.65432	8.24547	8.09583	6.84106
NM_005520;NP_005511	HNRNPH1	8.93542e-06	0.000303976	-0.978166	9.69933	9.76238	8.73089	8.77449
NM_018190;NM_176824;NP_060660;NP_789794	BBS7	9.49977e-06	0.000321862	-0.97526	8.80523	8.65012	7.8347	7.67014
NM_001102396;NM_025073;NP_001095866;NP_079349	SIKE1	9.53369e-06	0.000321862	-0.975091	9.23367	9.19254	8.20168	8.27435
NM_001136115;NM_015176;NP_001129587;NP_055991	FBXO28	9.59589e-06	0.000322735	-0.974782	8.86936	8.65112	7.96265	7.60826
NM_015002;NM_033624;NP_055817;NP_296373	FBXO21	9.85927e-06	0.000330341	-0.973494	8.90741	8.83371	7.92574	7.86838
NM_002486;NP_002477	NCBP1	9.90291e-06	0.000330556	-0.973284	9.64636	9.51959	8.67328	8.5461
NM_199133;NP_954584	FAM173B	1.107e-05	0.000366755	-0.967967	7.02847	6.64363	5.95795	5.77823
NM_139169;NP_631908	TRUB1	1.13569e-05	0.000374861	-0.966743	8.75822	8.56927	7.80146	7.59255
NM_018321;NP_060791	BRIX1	1.19369e-05	0.000391098	-0.964354	8.35458	7.87368	7.41602	6.88354
NM_001114393;NM_001114394;NM_173797;NP_001107865;NP_001107866;NP_776158	PAPD4	1.20206e-05	0.000392392	-0.964019	9.65465	9.52082	8.72456	8.52287
NM_006219;NP_006210	PIK3CB	1.25433e-05	0.000407955	-0.961973	8.37045	8.15741	7.41672	7.1872
NM_003091;NM_198216;NP_003082;NP_937859	SNRPB	1.27376e-05	0.000412763	-0.961233	9.30898	9.29205	8.45647	8.22209
NM_016287;NP_057371	HP1BP3	1.32037e-05	0.000424768	-0.959501	10.7772	10.6581	9.79252	9.7238
NM_007168;NP_009099	ABCA8	1.3262e-05	0.000425102	-0.959289	8.9528	8.91021	7.96514	7.9793
NM_012167;NM_018693;NM_025133;NP_036299;NP_061163;NP_079409	FBXO11	1.33852e-05	0.000427349	-0.958842	9.62633	9.43972	8.668	8.48036
NM_004365;NP_004356	CETN3	1.34765e-05	0.000427349	-0.958514	5.97797	5.63992	4.96079	4.74007
NM_001113378;NM_018193;NP_001106849;NP_060663	FANCI	1.391e-05	0.000439525	-0.956985	6.99271	6.64142	5.79156	5.9286
NM_001037332;NM_001037333;NM_014376;NP_001032409;NP_001032410;NP_055191	CYFIP2	1.43961e-05	0.00045167	-0.955323	7.53498	7.49224	6.3571	6.75947
NM_001031812;NM_001044722;NM_001044723;NM_004384;NP_001026982;NP_001038187;NP_001038188;NP_004375	CSNK1G3	1.52612e-05	0.000475455	-0.952494	8.78261	8.62509	7.97301	7.5297
NM_000436;NP_000427	OXCT1	1.563e-05	0.000483551	-0.951334	8.81129	8.62883	7.87936	7.6581
NM_004182;NM_153477;NP_004173;NP_705582	UXT	1.58269e-05	0.000487942	-0.950725	10.6174	10.6581	9.73287	9.64117
NM_001005851;NP_001005851	ZNF780B	1.66834e-05	0.000512459	-0.948159	7.86441	7.51959	6.54166	6.94603
NM_001164317;NM_001164318;NM_001164319;NM_001457;NP_001157789;NP_001157790;NP_001157791;NP_001448	FLNB	1.67376e-05	0.000512459	-0.948001	9.45782	9.62682	8.47083	8.71781
NM_001130849;NM_001130850;NM_016289;NP_001124321;NP_001124322;NP_057373	CAB39	1.72038e-05	0.000523126	-0.94666	10.4762	10.2718	9.75315	9.10152
NM_001135648;NM_002844;NP_001129120;NP_002835	PTPRK	1.73873e-05	0.000526901	-0.946142	8.64391	8.80127	7.81647	7.73643
NM_003372;NP_003363	VBP1	1.77182e-05	0.000535101	-0.945221	8.24399	7.71474	7.30802	6.76027
NM_139126;NP_624311	PPIL4	1.78397e-05	0.000535132	-0.944887	9.30878	9.07643	8.62362	7.87181
NM_001102653;NM_017493;NM_199324;NP_001096123;NP_059963;NP_955356	OTUD4	1.90084e-05	0.000568269	-0.941778	8.04183	7.36682	7.17308	6.35202
NM_001047434;NM_206831;NP_001040899;NP_996662	DPH3	2.06462e-05	0.000611058	-0.937716	9.61381	9.39372	8.88522	8.24688
NM_152517;NP_689730	TTC30B	2.14544e-05	0.000630774	-0.935823	6.35078	6.43114	5.657	5.25327
NM_020200;NP_064585	PRTFDC1	2.19941e-05	0.000644508	-0.934597	6.73081	6.51898	5.59584	5.78475
NM_001254;NP_001245	CDC6	2.2275e-05	0.00064854	-0.93397	5.81739	5.51811	4.69009	4.77747
NM_004101;NP_004092	F2RL2	2.22778e-05	0.00064854	-0.933963	5.9237	5.85494	4.81977	5.09095
NM_000387;NP_000378	SLC25A20	2.23782e-05	0.000649333	-0.933741	8.13169	7.90166	7.07163	7.09423
NM_001136540;NM_001136541;NM_003661;NM_145343;NP_001130012;NP_001130013;NP_003652;NP_663318	APOL1	2.25478e-05	0.000652123	-0.933368	8.99884	8.90959	8.08378	7.95791
NM_022037;NM_022173;NP_071320;NP_071505	TIA1	2.35293e-05	0.000676105	-0.931258	8.87014	8.54754	7.89965	7.65552
NM_001130963;NM_015257;NP_001124435;NP_056072	TMEM194A	2.6158e-05	0.000749217	-0.925996	8.15797	7.61272	6.99469	6.924
NM_015454;NM_016648;NP_056269;NP_057732	LARP7	2.69422e-05	0.000769196	-0.924523	8.14604	7.98045	7.31007	6.96737
NM_014142;NP_054861	NUDT5	2.74368e-05	0.000780806	-0.923615	9.84089	9.55242	8.99003	8.55605
NM_012297;NM_203504;NM_203505;NP_036429;NP_987100;NP_987101	G3BP2	2.84266e-05	0.000806087	-0.921844	10.5535	10.4396	9.56177	9.58761
NM_032410;NP_115786	HOOK3	2.92616e-05	0.00082117	-0.920395	9.33495	9.20872	8.50222	8.20066
NM_002948;NP_002939	RPL15	2.93176e-05	0.00082117	-0.920299	11.4034	11.401	10.6758	10.2879
NM_001114173;NM_001814;NM_148170;NP_001107645;NP_001805;NP_680475	CTSC	2.9722e-05	0.000829879	-0.919613	11.3648	11.3151	10.3915	10.4492
NM_003566;NP_003557	EEA1	3.17606e-05	0.000881258	-0.916282	10.202	9.97252	9.51397	8.82795
NM_152515;NP_689728	CKAP2L	3.20637e-05	0.000885024	-0.915804	5.81623	5.49175	4.68327	4.7931
NM_014167;NP_054886;NR_033192	CCDC59	3.34184e-05	0.000915807	-0.91372	8.34615	8.04253	7.79713	6.76411
NM_007347;NP_031373	AP4E1	3.40586e-05	0.000930481	-0.912762	7.91327	7.58309	6.91864	6.75219
NM_181783;NP_861448	TMTC3	3.48611e-05	0.00094658	-0.911586	11.3753	10.9861	10.3853	10.1529
NM_012311;NP_036443	KIN	3.51205e-05	0.000948891	-0.911211	7.62842	7.00834	6.48654	6.3278
NM_000454;NP_000445	SOD1	3.51599e-05	0.000948891	-0.911155	10.7483	10.5435	9.76099	9.70841
NM_001918;NP_001909	DBT	3.63234e-05	0.000974368	-0.909508	8.60888	8.48184	7.6531	7.6186
NM_001008396;NM_007086;NP_001008397;NP_009017	WDHD1	3.67327e-05	0.000982379	-0.90894	7.027	6.72012	5.94788	5.98137
NM_018492;NP_060962	PBK	3.73272e-05	0.000995279	-0.908126	5.33425	4.62893	4.01071	4.13622
NM_021063;NM_138720;NP_066407;NP_619790	HIST1H2BD	3.90839e-05	0.001039	-0.905792	8.30414	8.1027	7.26919	7.32607
NM_173808;NP_776169	NEGR1	3.98925e-05	0.00105733	-0.90475	10.1261	10.0577	9.22016	9.15421
NM_030621;NM_177438;NP_085124;NP_803187	DICER1	4.01297e-05	0.00105852	-0.904449	9.98483	10.1008	9.04477	9.23201
NM_145207;NP_660208	SPATA5	4.03971e-05	0.00105852	-0.904111	7.25509	7.0433	6.21516	6.27501
NM_002553;NM_181747;NP_002544;NP_859531	ORC5L	4.1067e-05	0.00106931	-0.903273	8.8953	8.37659	7.7305	7.73485
NM_001099670;NM_001099671;NM_001099672;NM_001099673;NP_001093140;NP_001093141;NP_001093142;NP_001093143	C8orf59	4.16354e-05	0.001078	-0.902572	8.63037	8.61112	8.08928	7.34707
NM_007006;NP_008937	NUDT21	4.18364e-05	0.00107984	-0.902327	11.0926	10.9347	10.1113	10.1114
NM_032847;NP_116236	C8orf76	4.33712e-05	0.00111298	-0.900488	8.22451	8.18207	7.25464	7.35097
NM_001146335;NM_018057;NM_182767;NP_001139807;NP_060527;NP_877499	SLC6A15	4.68878e-05	0.00118272	-0.896496	6.65943	5.81039	5.20891	5.46792
NM_001170464;NM_002595;NP_001163935;NP_002586	CDK17	4.81176e-05	0.00120688	-0.895167	9.25994	8.95014	8.30595	8.1138
NM_001799;NP_001790	CDK7	5.0639e-05	0.00126655	-0.89254	7.31882	7.06547	6.7891	5.81011
NM_033224;NP_150093	PURB	5.16922e-05	0.00128457	-0.891479	8.94886	8.89667	8.10247	7.9601
NM_174921;NP_777581	C4orf34	5.17935e-05	0.00128457	-0.891378	9.40841	9.46209	8.66667	8.42107
NM_001093771;NM_003330;NM_182729;NM_182742;NM_182743;NP_001087240;NP_003321;NP_877393;NP_877419;NP_877420	TXNRD1	5.38581e-05	0.00132685	-0.88936	10.4416	10.6002	9.69837	9.56471
NM_020640;NP_065691	DCUN1D1	5.40026e-05	0.00132685	-0.889222	9.78242	9.62176	9.03891	8.58682
NM_003981;NM_199413;NM_199414;NP_003972;NP_955445;NP_955446	PRC1	5.41206e-05	0.00132685	-0.889109	7.3378	6.69559	6.0717	6.18347
NM_015459;NP_056274	ATL3	5.47863e-05	0.00133639	-0.888477	10.3744	10.1949	9.5504	9.24193
NM_001048209;NM_001144058;NM_001144059;NM_016522;NP_001041674;NP_001137530;NP_001137531;NP_057606	NTM	5.70777e-05	0.00138468	-0.886355	9.10942	8.84546	8.07234	8.10983
NM_000935;NM_182943;NP_000926;NP_891988	PLOD2	5.81127e-05	0.00140595	-0.885424	11.7735	11.557	10.9026	10.657
NM_000056;NM_183050;NP_000047;NP_898871	BCKDHB	5.87833e-05	0.00141831	-0.884828	8.84068	8.95397	7.98926	8.03573
NM_003528;NP_003519	HIST2H2BE	5.91203e-05	0.00141994	-0.884531	8.55974	7.96074	7.18646	7.56496
NM_014635;NM_181453;NP_055450;NP_852118;NR_028063	GCC2	5.95705e-05	0.00142568	-0.884137	10.2964	10.0492	9.42882	9.14854
NM_032530;NP_115919	ZNF594	6.08679e-05	0.00144147	-0.883017	6.23122	6.23529	5.1101	5.59038
NM_002647;NP_002638	PIK3C3	6.08796e-05	0.00144147	-0.883007	9.44669	9.26275	8.57339	8.37004
NM_002422;NP_002413	MMP3	6.14073e-05	0.00145009	-0.882558	12.3051	12.026	11.3401	11.2259
NM_006667;NP_006658	PGRMC1	6.31732e-05	0.00148117	-0.881082	11.6713	11.555	10.7223	10.7419
NM_024725;NP_079001	CCDC82	6.85471e-05	0.00158911	-0.876818	7.1128	6.77336	6.37607	5.75646
NM_152280;NP_689493	SYT11	7.06479e-05	0.00163355	-0.875237	8.74087	8.73402	7.90664	7.81778
NM_080283;NP_525022	ABCA9	7.17158e-05	0.00165393	-0.87445	10.1337	9.97323	9.23323	9.12485
NM_001168393;NM_001168394;NM_153607;NP_001161865;NP_001161866;NP_705835	C5orf41	7.50402e-05	0.00172166	-0.87207	9.29796	9.24924	8.46341	8.33964
NM_002841;NP_002832	PTPRG	8.0338e-05	0.00181046	-0.868475	9.89244	9.90505	8.97733	9.08321
NM_000297;NP_000288	PKD2	8.37412e-05	0.00185884	-0.866282	9.94614	9.83412	9.06526	8.98244
NM_024563;NP_078839	C5orf23	8.4175e-05	0.00186382	-0.866009	7.52577	7.01562	6.49641	6.31296
NM_021009;NP_066289	UBC	8.50569e-05	0.00187156	-0.865457	11.7855	11.5206	10.5186	11.0566
NM_001145951;NM_004085;NP_001139423;NP_004076	TIMM8A	8.51572e-05	0.00187156	-0.865395	7.18017	6.62102	6.48513	5.58527
NM_001135733;NM_033285;NP_001129205;NP_150601	TP53INP1	8.57017e-05	0.00187851	-0.865057	9.3046	9.17742	8.38762	8.36429
NM_005325;NP_005316	HIST1H1A	8.58965e-05	0.00187851	-0.864937	7.71819	7.37796	6.71307	6.65322
NM_004354;NP_004345	CCNG2	8.81113e-05	0.00191281	-0.863587	9.78247	9.83748	8.98436	8.90842
NM_138794;NP_620149	LYPLAL1	8.87951e-05	0.00192296	-0.863176	6.61638	6.23714	5.90733	5.21983
NM_018370;NP_060840	DRAM1	9.01377e-05	0.00194256	-0.862379	10.6117	10.6178	9.86617	9.63862
NM_006252;NP_006243	PRKAA2	9.16379e-05	0.0019701	-0.861502	7.00344	6.92253	6.06096	6.142
NM_001024956;NM_006918;NP_001020127;NP_008849	SC5DL	9.26811e-05	0.00198772	-0.8609	10.0342	9.58246	9.07532	8.81957
NM_001013620;NP_001013642	ALG10B	9.94702e-05	0.00210787	-0.857131	6.67692	5.08594	4.88454	5.16406
NM_001127397;NM_001127398;NM_015701;NP_001120869;NP_001120870;NP_056516	ERLEC1	0.000101075	0.00213678	-0.856275	10.0263	9.70196	9.20163	8.81409
NM_181713;NP_859064	UBXN2A	0.000102201	0.00215146	-0.855683	8.37174	8.07307	7.49353	7.23992
NM_003262;NP_003253	SEC62	0.000102254	0.00215146	-0.855655	9.85543	9.6678	9.17098	8.64094
NM_173822;NP_776183	FAM126B	0.000104552	0.00219459	-0.854466	7.84466	7.79422	7.02146	6.90849
NM_003082;NP_003073	SNAPC1	0.000105677	0.00221299	-0.853892	9.52958	9.45645	8.91695	8.3613
NM_002166;NP_002157	ID2	0.000107788	0.00225187	-0.852831	11.3314	11.1506	10.5804	10.1959
NM_001142292;NM_030805;NP_001135764;NP_110432;NR_024518;NR_024519;NR_024520;NR_024521	LMAN2L	0.000110124	0.00229528	-0.85168	7.67827	7.70155	6.79456	6.8819
NM_001104925;NM_018257;NP_001098395;NP_060727	PCMTD2	0.000110566	0.0022991	-0.851465	9.76921	9.68457	8.92765	8.8232
NM_016195;NP_057279	KIF20B	0.000110921	0.0023011	-0.851292	5.14368	4.46786	4.02491	3.88404
NM_032859;NP_116248	ABHD13	0.000113723	0.00235372	-0.84995	9.83122	9.63901	9.03126	8.73907
NM_001143989;NP_001137461	NBPF4	0.000114515	0.00235933	-0.849577	6.26167	6.22195	5.49225	5.29222
NM_003286;NP_003277	TOP1	0.000114525	0.00235933	-0.849572	10.9754	10.7829	10.1899	9.86926
NM_001144881;NM_001144882;NM_001144883;NM_153026;NP_001138353;NP_001138354;NP_001138355;NP_694571	PRICKLE1	0.000115251	0.00236878	-0.849232	8.98929	9.27278	8.34453	8.21908
NM_001135110;NM_005147;NP_001128582;NP_005138	DNAJA3	0.000117289	0.0024051	-0.848287	8.282	8.01699	7.26047	7.34194
NM_002214;NP_002205	ITGB8	0.000122741	0.00248906	-0.845834	8.32651	8.4443	7.46171	7.61743
XM_002343613;XM_002345117;XM_002347863;XP_002343654;XP_002345158;XP_002347904	LOC100132992	0.000122785	0.00248906	-0.845815	8.41822	8.14129	7.6117	7.25618
NM_178815;NP_848930	ARL5B	0.000125056	0.00252357	-0.844823	9.61947	9.51022	8.70101	8.73903
NM_003574;NM_194434;NP_003565;NP_919415	VAPA	0.000126379	0.00254449	-0.844254	8.98351	8.87457	8.1098	8.05977
NM_003591;NP_003582	CUL2	0.000128992	0.00259121	-0.843145	9.00492	8.77555	8.29086	7.80332
NM_001145125;NM_013446;NP_001138597;NP_038474	MKRN1	0.000137045	0.00274678	-0.839856	9.82653	9.91082	8.99137	9.06626
NM_003932;NP_003923	ST13	0.000143869	0.00286416	-0.837208	11.5142	11.6255	10.8416	10.6237
NM_001130829;NM_001170406;NM_001170407;NM_001786;NM_033379;NP_001124301;NP_001163877;NP_001163878;NP_001777;NP_203698	CDK1	0.000152273	0.00301793	-0.834106	5.33951	4.68594	3.93743	4.41981
NM_005926;NP_005917	MFAP1	0.000152949	0.00302457	-0.833863	8.5234	8.57163	7.70771	7.71959
NM_005983;NM_032637;NP_005974;NP_116026	SKP2	0.000154598	0.00305039	-0.833276	9.41552	9.48536	8.53623	8.69809
NM_001114397;NM_020865;NP_001107869;NP_065916	DHX36	0.00015663	0.00308363	-0.83256	9.43233	9.02904	8.64635	8.1499
NM_007054;NP_008985	KIF3A	0.000165318	0.00322646	-0.829595	6.39132	6.37902	5.74747	5.36368
NM_001099273;NM_001114132;NM_198945;NP_001092743;NP_001107604;NP_945183	NBEAL1	0.000166691	0.00324573	-0.82914	8.43737	8.36799	7.73558	7.4115
NM_000489;NM_138270;NP_000480;NP_612114	ATRX	0.000167472	0.00325379	-0.828883	8.77197	8.53636	8.03423	7.61633
NM_014646;NP_055461	LPIN2	0.000172958	0.00334574	-0.827107	8.52934	8.43917	7.69945	7.61485
NM_020354;NP_065087	ENTPD7	0.000179736	0.00345428	-0.824984	9.15989	8.97038	8.2572	8.22311
NM_001992;NP_001983	F2R	0.000182404	0.00349797	-0.82417	10.1633	10.0382	9.37184	9.18126
NM_138441;NP_612450	C6orf150	0.000182863	0.00349923	-0.82403	6.34436	6.14066	5.43243	5.40452
NM_015367;NP_056182	BCL2L13	0.000187471	0.00357968	-0.822652	8.53593	8.59523	7.67586	7.80999
NM_014391;NP_055206	ANKRD1	0.000196949	0.00374456	-0.819915	9.3992	9.64643	8.73364	8.67217
NM_174907;NP_777567	PPP4R2	0.00019895	0.00376288	-0.819353	9.26306	9.08791	8.34549	8.36677
NM_022484;NP_071929	TMEM168	0.000201615	0.00379266	-0.818613	8.00435	8.03619	7.19789	7.20542
NM_003677;NP_003668	DENR	0.000206602	0.00387826	-0.817251	8.0415	7.75407	7.19603	6.96504
NM_001008239;NM_145055;NP_001008240;NP_659492	C18orf25	0.000209384	0.0039222	-0.816505	6.98775	6.58285	5.91687	6.02072
NM_001040006;NM_006706;NP_001035095;NP_006697	TCERG1	0.000214214	0.00400192	-0.815232	8.92097	8.70153	8.10397	7.88807
NM_194318;NP_919299	B3GALTL	0.000214541	0.00400192	-0.815147	7.57077	7.42713	6.83219	6.53542
NM_001079670;NM_030925;NP_001073138;NP_112187	CAB39L	0.000222015	0.00411702	-0.813232	7.73618	7.54781	7.06161	6.59591
NM_000235;NM_001127605;NP_000226;NP_001121077	LIPA	0.000222103	0.00411702	-0.813209	10.1899	9.9702	9.27637	9.25735
NM_017785;NP_060255	CCDC99	0.000240238	0.0044163	-0.808804	10.3199	10.1546	9.54875	9.30817
NM_004537;NM_139207;NP_004528;NP_631946	NAP1L1	0.000245875	0.0045106	-0.807498	7.84088	7.39755	7.22688	6.39655
NM_001142418;NM_001142419;NM_001142420;NM_001142421;NM_001142422;NM_001142423;NM_001142424;NM_001142425;NM_001142426;NM_001142427;NM_001142428;NM_001142429;NM_001142430;NM_001142431;NM_001142432;NM_012286;NP_001135890;NP_001135891;NP_001135892;NP_001135893;NP_001135894;NP_001135895;NP_001135896;NP_001135897;NP_001135898;NP_001135899;NP_001135900;NP_001135901;NP_001135902;NP_001135903;NP_001135904…	MORF4L2	0.000251627	0.00460659	-0.806194	10.2628	10.1756	9.58696	9.23904
NM_001079864;NM_006024;NP_001073333;NP_006015	TAX1BP1	0.000257441	0.00469368	-0.804904	10.344	10.1432	9.7271	9.15036
NM_014623;NP_055438	MEA1	0.000261244	0.00475325	-0.804075	10.1472	10.333	9.32752	9.54446
NM_018676;NM_199263;NP_061146;NP_954872	THSD1	0.000267964	0.00486555	-0.802638	7.9845	7.86362	7.23171	7.01113
NM_144974;NP_659411	CCDC122	0.00027466	0.00497696	-0.801239	6.98093	6.74779	6.15795	5.96829
NM_005953;NP_005944	MT2A	0.000278992	0.00504515	-0.80035	12.8192	12.3484	11.7489	11.818
NM_004136;NP_004127	IREB2	0.000291695	0.00526415	-0.797818	9.53385	9.26785	8.68712	8.51895
NM_144710;NM_178584;NP_653311;NP_848699	SEPT10	0.000293493	0.00528585	-0.797468	9.42807	9.18495	8.73885	8.27923
NM_002970;NP_002961;NR_027783	SAT1	0.000295254	0.0053068	-0.797127	11.8243	11.4106	10.897	10.7436
NM_001656;NM_033227;NM_033228;NP_001647;NP_150230;NP_150231	TRIM23	0.000298447	0.00535171	-0.796514	7.3295	7.00871	6.39304	6.35214
NM_001142568;NM_020235;NP_001136040;NP_064620	BBX	0.000299934	0.00535839	-0.79623	10.4766	10.3903	9.66997	9.60449
NM_006074;NP_006065	TRIM22	0.000304222	0.00542408	-0.79542	10.2307	10.0818	9.42814	9.29354
NM_001079519;NM_173607;NP_001072987;NP_775878	FAM177A1	0.00031688	0.00562715	-0.793089	8.10535	7.58379	7.35425	6.74871
NM_001163629;NM_025063;NP_001157101;NP_079339	C1orf129	0.000318574	0.00564595	-0.792784	5.1817	4.64324	4.16925	4.07013
NM_006275;NP_006266	SFRS6	0.0003238	0.00571574	-0.791852	9.4412	9.72901	8.84599	8.74051
NM_001166691;NM_003318;NP_001160163;NP_003309	TTK	0.000324567	0.00571792	-0.791716	5.21098	4.27803	3.97768	3.92791
NM_001166017;NM_145061;NP_001159489;NP_659498	SKA3	0.000327847	0.00574153	-0.791139	5.95769	5.14002	4.87878	4.63664
NM_001003810;NM_002138;NM_031369;NM_031370;NP_001003810;NP_002129;NP_112737;NP_112738	HNRNPD	0.000341003	0.0059136	-0.788879	10.4215	10.4829	9.82562	9.50102
NM_080867;NM_199421;NP_543143;NP_955453	SOCS4	0.000359509	0.00616232	-0.785834	8.73069	8.38562	7.77753	7.76711
NM_014506;NP_055321	TOR1B	0.000368334	0.00627722	-0.784433	9.43483	9.41341	8.57639	8.703
NM_012194;NP_036326	C11orf41	0.000370206	0.00629705	-0.78414	7.67115	7.44288	6.66539	6.88036
NM_020169;NP_064554	LXN	0.000373833	0.00633448	-0.783576	8.49938	8.38835	7.98405	7.33653
NM_005038;NP_005029	PPID	0.000374804	0.00633883	-0.783426	8.3353	8.13343	7.62123	7.28064
NM_015599;NP_056414	PGM3	0.000378419	0.0063878	-0.78287	9.45937	9.39309	8.75593	8.53079
NM_152758;NP_689971	YTHDF3	0.000381096	0.00642077	-0.782462	11.5148	11.2888	10.8502	10.3885
NM_001031746;NM_144984;NP_001026916;NP_659421	C10orf72	0.000389601	0.00653926	-0.781182	9.24019	8.93349	8.26493	8.34638
NM_001145036;NM_007357;NP_001138508;NP_031383	COG2	0.000398019	0.00665539	-0.779941	7.31192	7.29708	6.63901	6.41012
NM_016133;NP_057217	INSIG2	0.000399066	0.00666035	-0.779789	7.4491	7.19273	6.52881	6.55345
NM_153365;NP_699196	TAPT1	0.000402697	0.00670835	-0.779262	8.18794	7.8762	7.34434	7.16128
NM_003783;NP_003774	B3GALT2	0.000406041	0.00675139	-0.778781	5.69808	5.84451	5.16217	4.82286
NM_032291;NP_115667	SGIP1	0.000433362	0.00715208	-0.774984	7.35091	6.87299	6.17474	6.4992
NM_001935;NP_001926	DPP4	0.000441674	0.00723476	-0.773873	12.5134	12.3595	11.7166	11.6086
NM_001100816;NM_004270;NP_001094286;NP_004261	MED7	0.000451686	0.00737227	-0.772561	9.44029	9.24097	8.6755	8.46064
NM_001042429;NM_173611;NP_001035894;NP_775882	FAM98B	0.000454214	0.00738639	-0.772234	7.42442	7.49608	6.8146	6.56143
NM_003855;NP_003846	IL18R1	0.000460107	0.00745307	-0.771478	7.05366	6.81206	6.25423	6.06853
NM_001024674;NP_001019845	LIN52	0.000460955	0.00745307	-0.77137	8.02237	7.956	7.36744	7.06818
NM_001024934;NM_001024935;NM_001024936;NM_003931;NP_001020105;NP_001020106;NP_001020107;NP_003922	WASF1	0.000461673	0.00745307	-0.771279	8.71032	8.60277	7.8009	7.96964
NM_144508;NM_170589;NP_653091;NP_733468	CASC5	0.000475959	0.00766977	-0.769489	5.81847	5.21856	4.81683	4.68123
NM_012234;NP_036366	RYBP	0.000479718	0.00771367	-0.769026	10.0119	9.9994	9.24936	9.22392
NM_032852;NM_178221;NP_116241;NP_835739	ATG4C	0.000480421	0.00771367	-0.76894	8.25477	8.03567	7.50754	7.24503
NM_001316;NP_001307	CSE1L	0.000482119	0.00772696	-0.768732	10.1379	9.81781	9.27485	9.14337
NM_001609;NP_001600	ACADSB	0.000489307	0.00781396	-0.767861	7.8086	7.48088	6.91649	6.83727
NM_012161;NM_033535;NP_036293;NP_277077	FBXL5	0.000492094	0.00784112	-0.767526	10.9353	10.7109	10.0915	10.0196
NM_001142703;NM_001142704;NM_198947;NP_001136175;NP_001136176;NP_945185	FAM111B	0.000494347	0.00785206	-0.767257	5.3153	5.07417	4.13971	4.71526
NM_147156;NP_671512	SGMS1	0.000497239	0.00788391	-0.766913	9.02683	8.82226	8.23178	8.08348
NM_153702;NP_714913	ELMOD2	0.000502212	0.00794508	-0.766326	6.94945	6.44588	6.04926	5.81342
NM_012460;NP_036592	TIMM9	0.000502887	0.00794508	-0.766247	7.77434	7.20865	7.01267	6.43783
NM_004582;NP_004573	RABGGTB	0.000521805	0.00821473	-0.764065	8.36751	7.90319	7.61673	7.12584
NM_002270;NM_153188;NP_002261;NP_694858	TNPO1	0.00054075	0.00846793	-0.761952	11.0571	10.8661	10.1998	10.1996
NM_001009894;NP_001009894	C12orf29	0.000546526	0.0085283	-0.761322	9.29314	9.09206	8.43169	8.43087
NM_017813;NP_060283	IMPAD1	0.000550524	0.00855766	-0.760889	9.53044	9.21551	8.92867	8.29551
NM_002185;NP_002176	IL7R	0.000551299	0.00855766	-0.760806	7.85113	7.40376	6.89178	6.8415
NM_014109;NP_054828	ATAD2	0.000556346	0.00860525	-0.760264	7.95069	7.27579	6.80514	6.90081
NM_001042369;NM_001042370;NM_004600;NP_001035828;NP_001035829;NP_004591	TROVE2	0.000557272	0.00860525	-0.760165	9.2331	8.75842	8.45411	8.01709
NM_001170634;NM_001170937;NM_004960;NP_001164105;NP_001164408;NP_004951;NR_028388	FUS	0.000561241	0.00865149	-0.759744	10.2761	10.2634	9.51507	9.50495
NM_032826;NP_116215	SLC35B4	0.00056334	0.0086688	-0.759522	7.91615	7.75542	7.18024	6.97228
XM_001719452;XM_001724529;XM_001725015;XP_001719504;XP_001724581;XP_001725067	UNQ5815	0.000568308	0.00871503	-0.758999	7.81815	7.76217	7.14575	6.91656
NM_000096;NP_000087	CP	0.000573759	0.00876834	-0.758431	6.86453	6.80493	6.09492	6.05767
NM_012388;NP_036520	PLDN	0.000580478	0.00882545	-0.757737	10.339	10.1578	9.55791	9.4234
NM_016234;NM_203379;NM_203380;NP_057318;NP_976313;NP_976314	ACSL5	0.000588422	0.00893095	-0.756927	9.48726	9.58675	8.80964	8.75052
NM_001007098;NM_001007099;NM_001007100;NM_001007250;NM_002979;NP_001007099;NP_001007100;NP_001007101;NP_001007251;NP_002970	SCP2	0.00060462	0.00912997	-0.755306	10.0596	9.89182	9.35	9.09083
NM_024745;NP_079021	SHCBP1	0.000621965	0.00936005	-0.753613	5.9721	5.4376	5.02415	4.87833
NM_005946;NP_005937	MT1A	0.000624662	0.00938472	-0.753354	9.06423	8.39307	7.99124	7.95936
NM_014230;NP_055045	SRP68	0.000644852	0.00962779	-0.751447	10.2232	10.1883	9.52813	9.38049
NM_001032394;NM_001032395;NM_020455;NM_198569;NP_001027566;NP_001027567;NP_065188;NP_940971	GPR126	0.000645178	0.00962779	-0.751416	7.05588	6.82634	6.19974	6.17965
NM_001089704;NP_001083173	hCG_1757335	0.000651315	0.00970307	-0.750848	12.1846	12.0771	11.4459	11.3142
NM_001135823;NM_005086;NP_001129295;NP_005077	SSPN	0.000688445	0.0102048	-0.747511	8.79718	8.86721	8.0004	8.16897
NM_015957;NP_057041	APIP	0.000702362	0.0103765	-0.746303	5.56288	5.58755	5.15979	4.49803
NM_138335;NP_612208	GNPDA2	0.000709283	0.0104613	-0.74571	9.23508	8.63161	8.49081	7.88446
NM_001166460;NM_001166461;NM_001166462;NM_002436;NP_001159932;NP_001159933;NP_001159934;NP_002427	MPP1	0.000731239	0.0107673	-0.743866	8.08288	8.21692	7.44276	7.36931
NM_001076677;NM_001833;NM_007096;NP_001070145;NP_001824;NP_009027	CLTA	0.00074185	0.0108874	-0.742993	9.25046	9.19891	8.41318	8.55021
NM_152617;NP_689830	RNF168	0.000744071	0.010902	-0.742811	8.44618	8.29901	7.6757	7.58386
NM_006045;NP_006036	ATP9A	0.000772616	0.0112318	-0.740526	9.1959	9.17743	8.35148	8.5408
NM_012382;NP_036514	TTC33	0.000772941	0.0112318	-0.7405	7.02998	7.06095	6.23275	6.37719
NM_020755;NP_065806	SERINC1	0.000774173	0.0112318	-0.740403	11.75	11.5308	10.9787	10.8214
NM_006324;NP_006315	CFDP1	0.000784706	0.0113661	-0.739581	8.34781	8.04361	7.72438	7.18787
NM_001077501;NM_033402;NP_001070969;NP_208325	LRRCC1	0.000792688	0.011463	-0.738965	7.0709	6.82479	6.38215	6.03561
NM_001098;NP_001089	ACO2	0.000810032	0.0116568	-0.737645	9.72578	9.7698	8.87196	9.14832
NM_014166;NP_054885	MED4	0.000816735	0.0117153	-0.737142	8.54128	7.92761	7.95512	7.03948
NM_017655;NP_060125	GIPC2	0.00082739	0.0118299	-0.73635	5.85697	5.85199	5.0805	5.15576
NM_014016;NP_054735	SACM1L	0.00084212	0.011965	-0.735271	9.86438	9.79526	9.25044	8.93866
NM_016548;NM_177937;NP_057632;NP_808800	GOLM1	0.000852685	0.0120557	-0.734508	10.9301	10.8632	10.1537	10.1707
NM_002337;NP_002328	LRPAP1	0.000858235	0.0121044	-0.734111	11.9209	12.0667	11.1734	11.3459
NM_174909;NP_777569;XM_001713875;XM_001725313;XM_001726779;XP_001713927;XP_001725365;XP_001726831	TMEM167A;LOC100129118	0.00087055	0.0122304	-0.733237	10.0831	9.71748	9.365	8.96909
NM_030790;NP_110417	ITFG1	0.000875294	0.0122583	-0.732904	10.8959	10.5723	10.1314	9.87106
NM_002687;NP_002678	PNN	0.0009068	0.0126186	-0.730731	8.12159	7.83051	7.30244	7.18819
NM_031452;NP_113640	FAM103A1	0.000907351	0.0126186	-0.730694	8.1378	7.16253	7.23506	6.60389
NM_001068;NP_001059	TOP2B	0.000908127	0.0126186	-0.730641	9.0161	8.7117	8.35674	7.90978
NM_001030055;NM_001173;NP_001025226;NP_001164	ARHGAP5	0.000913078	0.0126675	-0.730307	9.31759	8.9702	8.66703	8.16014
NM_003966;NP_003957	SEMA5A	0.000928232	0.0127974	-0.729293	7.98571	8.20978	7.19456	7.54234
NM_000908;NP_000899	NPR3	0.000929128	0.0127974	-0.729234	7.77962	7.34246	6.75451	6.9091
NM_001142640;NM_018996;NP_001136112;NP_061869	TNRC6C	0.000942487	0.0129541	-0.728353	7.96468	7.93804	7.30935	7.13666
NM_001099222;NM_001099223;NM_001099224;NM_025103;NP_001092692;NP_001092693;NP_001092694;NP_079379	IFT74	0.000977408	0.0133514	-0.726106	7.84234	7.43269	7.12156	6.70125
NM_017576;NP_060046	KIF27	0.000980789	0.013377	-0.725892	8.44414	8.28336	8.36214	6.91357
NM_001163417;NM_001163418;NM_032042;NP_001156889;NP_001156890;NP_114431;NR_028080	FAM172A	0.000986123	0.0134167	-0.725557	9.56282	9.2493	8.77806	8.58294
NM_001142343;NM_001142344;NM_001142345;NM_004072;NP_001135815;NP_001135816;NP_001135817;NP_004063	CMKLR1	0.00098672	0.0134167	-0.725519	9.3871	8.99962	8.38843	8.54726
NM_004128;NP_004119	GTF2F2	0.000996744	0.0135066	-0.724893	7.34393	6.83932	6.44616	6.2873
NM_016055;NP_057139	MRPL48	0.000997899	0.0135066	-0.724822	7.96604	7.86593	7.51906	6.86327
NM_001017406;NM_022753;NP_001017406;NP_073590	S100PBP	0.00101126	0.0136045	-0.723997	7.47587	7.63525	6.61553	7.0476
NM_001024948;NM_001164473;NM_017737;NP_001020119;NP_001157945;NP_060207	FNBP1L	0.00102473	0.0137233	-0.723176	8.97852	8.93179	8.35929	8.10466
NM_001114121;NM_001114122;NM_001274;NP_001107593;NP_001107594;NP_001265	CHEK1	0.0010438	0.0139041	-0.722031	8.22146	7.6964	7.16157	7.31223
NM_012421;NP_036553	RLF	0.00104481	0.0139041	-0.721971	9.51301	9.53794	8.95204	8.65496
NM_017919;NP_060389	STX17	0.00104606	0.0139041	-0.721897	8.5208	8.51209	7.88802	7.70107
NM_015040;NM_152671;NP_055855;NP_689884	PIKFYVE	0.00106065	0.0140597	-0.721035	8.22944	7.91528	7.31768	7.38497
NM_198486;NP_940888	RPL7L1	0.00106093	0.0140597	-0.721018	6.82645	6.69942	6.35498	5.72886
NM_001145335;NM_173469;NP_001138807;NP_775740	UBE2Q2	0.00106911	0.014147	-0.72054	9.85858	9.59604	9.2598	8.75375
NM_003384;NP_003375	VRK1	0.00109483	0.0144657	-0.719059	7.16023	6.38548	5.95127	6.15633
NM_001134419;NM_001134420;NM_003503;NP_001127891;NP_001127892;NP_003494	CDC7	0.00111223	0.0146304	-0.718074	4.55349	4.50206	3.69785	3.92155
NM_014498;NP_055313	GOLIM4	0.00112356	0.0147357	-0.717441	10.8706	10.5899	10.2316	9.79411
NM_022373;NP_071768	HERPUD2	0.00112629	0.0147498	-0.717289	9.66293	9.70079	8.91479	9.01435
NM_001033083;NM_022129;NP_001028255;NP_071412	PBLD	0.00113553	0.0148078	-0.716779	6.93367	6.73698	6.2391	5.99799
NM_014176;NP_054895	UBE2T	0.001156	0.0150501	-0.71566	7.07062	6.61188	6.20972	6.04146
NM_016373;NM_130791;NM_130844;NP_057457;NP_570607;NP_570859	WWOX	0.00117264	0.015222	-0.714764	8.44878	8.33808	7.62442	7.7329
NM_006969;NP_008900	ZNF28	0.00119564	0.0154528	-0.713546	7.71334	7.44772	7.10549	6.62848
NM_004779;NP_004770	CNOT8	0.00121451	0.0156511	-0.712562	9.30744	9.26865	8.62916	8.52181
NM_021953;NM_202002;NM_202003;NP_068772;NP_973731;NP_973732	FOXM1	0.0012241	0.015729	-0.712067	7.58284	7.10103	6.60446	6.65528
NM_003518;NP_003509;NM_003522;NP_003513;NM_003523;NP_003514;NM_003525;NP_003516;NM_003526;NP_003517	HIST1H2BG;HIST1H2BF;HIST1H2BE;HIST1H2BI;HIST1H2BC	0.00125132	0.0160325	-0.710682	7.41294	6.95242	6.55049	6.39351
NM_017839;NP_060309	LPCAT2	0.00126291	0.01613	-0.710101	8.25554	8.15514	7.46063	7.52985
NM_024629;NP_078905	MLF1IP	0.00128174	0.0162597	-0.709167	6.469	5.72115	5.37224	5.39957
NM_020151;NP_064536	STARD7	0.00128188	0.0162597	-0.70916	10.0478	9.94946	9.25978	9.31912
NM_001099625;NM_001099626;NM_001099627;NM_019557;NP_001093095;NP_001093096;NP_001093097;NP_062457	FAM54B	0.00129384	0.0163881	-0.708573	9.38808	9.50031	8.72109	8.75015
NM_022496;NP_071941	ACTR6	0.0013033	0.0164537	-0.708113	7.03645	6.36792	6.19342	5.79472
NM_000252;NP_000243	MTM1	0.00130565	0.0164537	-0.707999	7.12193	6.99916	6.35416	6.35093
NM_022170;NM_031992;NP_071496;NP_114381	EIF4H	0.00132726	0.0166687	-0.706961	9.98786	9.77917	9.04904	9.30408
NM_001007246;NM_018963;NM_033656;NP_001007247;NP_061836;NP_387505	BRWD1	0.00139889	0.017494	-0.703627	8.06571	8.05939	7.3719	7.34595
NM_014547;NP_055362	TMOD3	0.00140156	0.0175027	-0.703505	10.6388	10.4792	10.0202	9.69078
NM_003897;NP_003888	IER3	0.00140751	0.0175524	-0.703236	10.4569	10.205	9.51921	9.73621
NM_000600;NP_000591	IL6	0.00142536	0.01775	-0.702434	10.1061	10.0511	9.50085	9.25151
NM_194291;NP_919267	TMEM65	0.00146111	0.0180801	-0.700856	8.22999	8.04615	7.48458	7.38985
NM_006773;NP_006764	DDX18	0.00146205	0.0180801	-0.700815	9.57154	9.4161	9.07392	8.51209
NM_016410;NP_057494	CHMP5	0.00147223	0.0181807	-0.700372	10.8313	10.577	10.1357	9.8718
NM_014706;NP_055521	SART3	0.00148135	0.0182648	-0.699978	8.03741	7.98788	7.31521	7.31012
NM_032025;NP_114414	EIF2A	0.00149234	0.0183242	-0.699506	10.0961	9.95418	9.47574	9.17552
NM_001130445;NM_006751;NP_001123917;NP_006742	SSFA2	0.00150546	0.0184119	-0.698946	10.2238	10.1005	9.5206	9.40581
NM_001037334;NM_005151;NP_001032411;NP_005142	USP14	0.00152701	0.0186496	-0.698037	10.3013	10.0546	9.66067	9.29914
NM_003859;NP_003850	DPM1	0.00153126	0.0186759	-0.697859	10.5236	10.4836	9.98423	9.62718
NM_019022;NP_061895	TMX3	0.00153384	0.0186818	-0.697751	9.03697	8.74364	8.39241	7.9927
NM_002158;NP_002149	FOXN2	0.00153719	0.0186968	-0.697612	8.21575	7.94443	7.46845	7.29651
NM_015484;NM_207170;NP_056299;NP_997053	SYF2	0.00154047	0.0187111	-0.697475	8.2527	8.20148	7.65503	7.40419
NM_005754;NM_198395;NP_005745;NP_938405	G3BP1	0.00154966	0.0187971	-0.697094	10.9769	10.7575	10.2022	10.138
NM_001037174;NM_012097;NM_177985;NP_001032251;NP_036229;NP_817114	ARL5A	0.00159983	0.0193001	-0.69505	8.88101	8.9174	8.35818	8.05014
NM_000917;NM_001017962;NM_001142595;NM_001142596;NP_000908;NP_001017962;NP_001136067;NP_001136068	P4HA1	0.00167068	0.0200188	-0.692262	10.3878	10.0667	9.67926	9.39072
NM_000598;NM_001013398;NP_000589;NP_001013416	IGFBP3	0.00169737	0.0203112	-0.691239	9.6674	10.1105	9.16176	9.2337
NM_001033503;NM_016103;NP_001028675;NP_057187	SAR1B	0.00170458	0.02037	-0.690966	9.93217	9.66281	9.29552	8.91754
NM_006437;NP_006428	PARP4	0.00171009	0.0204085	-0.690757	10.3817	10.2719	9.57314	9.69899
NM_005127;NP_005118	CLEC2B	0.00171591	0.0204505	-0.690538	8.19631	7.72999	7.43781	7.10741
NM_032930;NP_116319	C11orf70	0.00173967	0.0206505	-0.689649	6.90634	6.59424	6.00137	6.11992
NM_006267;NP_006258	RANBP2	0.00177085	0.0209925	-0.688499	8.23659	8.00073	7.43995	7.42037
NM_024896;NP_079172	ERMP1	0.00179523	0.0212532	-0.687613	7.96922	8.04781	7.29802	7.34378
XM_001715065;XM_001718960;XM_001719792;XP_001715117;XP_001719012;XP_001719844	ZNF730	0.00181821	0.0214966	-0.686788	6.79487	6.13403	5.65736	5.89796
NM_004551;NP_004542	NDUFS3	0.00182099	0.0215007	-0.686689	9.63821	9.68111	9.03234	8.91359
NM_005602;NP_005593	CLDN11	0.00186321	0.0218828	-0.6852	12.3644	12.4279	11.5611	11.8608
NM_017743;NM_130434;NM_197960;NM_197961;NP_060213;NP_569118;NP_932064;NP_932065	DPP8	0.00186657	0.0218934	-0.685083	9.53715	9.13381	8.78832	8.51247
NM_024524;NP_078800	ATP13A3	0.0018756	0.0219703	-0.684769	10.416	10.1904	9.66997	9.56689
NM_003921;NP_003912	BCL10	0.0018845	0.0220071	-0.684461	9.12181	9.15364	8.57164	8.3349
NM_004549;NP_004540	NDUFC2	0.00188618	0.0220071	-0.684403	11.1807	10.9549	10.4195	10.3473
NM_000827;NM_001114183;NP_000818;NP_001107655	GRIA1	0.00190684	0.022153	-0.683693	5.94121	6.23628	5.25697	5.55313
NM_032383;NP_115759	HPS3	0.00190867	0.022153	-0.683631	10.6822	10.4763	9.9604	9.83076
NM_001046;NP_001037	SLC12A2	0.00191288	0.022156	-0.683487	8.34557	8.23439	7.56178	7.65121
NM_199337;NP_955369	TMEM179B	0.00194196	0.0223771	-0.682503	11.2592	11.2743	10.567	10.6014
NM_002156;NM_199440;NP_002147;NP_955472	HSPD1	0.00197642	0.022702	-0.681355	10.2824	10.0575	9.71668	9.26049
NM_130386;NP_569057	COLEC12	0.00198711	0.0227241	-0.681002	10.0985	9.96117	9.29494	9.40267
NM_005966;NP_005957	NAB1	0.0019881	0.0227241	-0.68097	6.62584	6.66013	6.1283	5.79573
NM_004987;NP_004978	LIMS1	0.00198858	0.0227241	-0.680954	10.1382	10.0824	9.53448	9.32426
NM_001012409;NM_001012410;NM_001012411;NM_001012412;NM_001012413;NM_138484;NP_001012409;NP_001012410;NP_001012411;NP_001012412;NP_001012413;NP_612493	SGOL1	0.00200517	0.0228842	-0.68041	4.82953	3.86883	3.5744	3.76313
NM_002006;NP_001997	FGF2	0.00200994	0.0229091	-0.680255	10.1685	10.237	9.56467	9.48026
NM_001130158;NM_001161819;NM_012223;NP_001123630;NP_001155291;NP_036355	MYO1B	0.00203597	0.0231515	-0.679412	11.7269	11.6724	11.1437	10.8968
NM_017913;NP_060383	CDC37L1	0.0020374	0.0231515	-0.679367	8.70934	8.63995	8.04683	7.94373
NM_001017928;NP_001017928	CCDC58	0.00203902	0.0231515	-0.679315	8.33642	7.74928	7.51607	7.21101
NM_014421;NP_055236	DKK2	0.0020958	0.0237355	-0.677513	8.523	8.68841	7.80839	8.048
NM_004741;NP_004732	NOLC1	0.00211331	0.0238729	-0.676967	9.50673	9.43635	8.84849	8.74066
NM_015110;NP_055925	SMC5	0.00216828	0.024339	-0.675278	8.25206	8.21882	7.72228	7.39804
NM_001156;NM_004034;NP_001147;NP_004025	ANXA7	0.00217783	0.0244154	-0.674988	10.096	10.0461	9.48982	9.30231
NM_152278;NP_689491	TCEAL7	0.0021954	0.0245048	-0.674458	7.36498	7.09997	6.66637	6.44966
NM_004718;NP_004709	COX7A2L	0.00220381	0.0245223	-0.674207	10.9015	10.9234	10.0354	10.4411
NM_006294;NP_006285;XM_001126641;XM_001133753;XP_001126641;XP_001133753	UQCRB;LOC727947	0.00220394	0.0245223	-0.674203	3.88459	4.20471	3.33563	3.40527
NM_001159;NP_001150	AOX1	0.00221188	0.0245798	-0.673966	10.7434	10.7582	10.0522	10.1015
NM_001077440;NM_001077441;NM_014739;NP_001070908;NP_001070909;NP_055554;XM_001732811;XM_001732887;XP_001732863;XP_001732939	BCLAF1;LOC731605	0.00225619	0.0250409	-0.672656	9.33475	9.28194	8.76774	8.50364
NM_000671;NP_000662	ADH5	0.00228031	0.025214	-0.671953	9.80123	9.79357	9.14599	9.10491
NM_001005;NP_000996	RPS3	0.00232911	0.0256927	-0.670552	12.5886	12.6105	12.0443	11.8138
NM_003010;NP_003001	MAP2K4	0.00234492	0.0258071	-0.670104	9.21256	8.83875	8.44585	8.26525
NM_001105573;NP_001099043	FBXO45	0.00234848	0.0258071	-0.670003	7.26353	7.09138	6.55046	6.46445
NM_003600;NM_198433;NM_198434;NM_198435;NM_198436;NM_198437;NP_003591;NP_940835;NP_940836;NP_940837;NP_940838;NP_940839	AURKA	0.00235293	0.0258241	-0.669878	6.53181	5.94156	5.67912	5.45449
NM_001031847;NM_001876;NP_001027017;NP_001867	CPT1A	0.00241954	0.0263255	-0.668025	9.29073	9.30624	8.48865	8.77226
NM_001161533;NM_015014;NP_001155005;NP_055829;NR_027762	RBM34	0.00242546	0.0263272	-0.667862	8.33004	8.01156	7.81627	7.1896
NM_001130022;NM_178558;NP_001123494;NP_848653	ZNF680	0.00245876	0.026476	-0.666955	6.37924	5.5158	5.38223	5.1789
NM_003829;NP_003820	MPDZ	0.00245906	0.026476	-0.666947	9.45167	9.4479	8.8161	8.74958
NM_005110;NP_005101	GFPT2	0.00246004	0.026476	-0.666921	10.3423	10.1828	9.54132	9.64985
NM_005000;NP_004991	NDUFA5	0.00251066	0.0269555	-0.665564	7.98913	7.65887	7.12631	7.19057
NM_001042510;NM_001042511;NM_016096;NP_001035975;NP_001035976;NP_057180	ZNF706	0.00253161	0.0271476	-0.66501	7.30525	6.74004	6.22647	6.4888
NM_004856;NM_138555;NP_004847;NP_612565	KIF23	0.002563	0.0273849	-0.664187	7.07899	6.46959	6.24598	5.97423
NM_006401;NP_006392	ANP32B	0.00257818	0.027448	-0.663793	10.0954	9.95936	9.42868	9.29855
NM_001166293;NM_001166294;NM_001166295;NM_001166417;NM_014021;NP_001159765;NP_001159766;NP_001159767;NP_001159889;NP_054740	SSX2IP	0.00259724	0.0276178	-0.663301	6.63454	6.62061	6.13767	5.79088
NM_024910;NP_079186;NR_027788;NR_027789	ZNF767	0.00263156	0.0278826	-0.662422	8.3653	8.07865	8.14098	6.97812
NM_032783;NP_116172	CBR4	0.00265554	0.0280782	-0.661815	7.08933	6.8785	6.42131	6.22289
NM_001142307;NM_005316;NP_001135779;NP_005307	GTF2H1	0.00268355	0.0282718	-0.661112	10.3539	10.2572	9.75557	9.53326
NM_021572;NP_067547	ENPP5	0.00268422	0.0282718	-0.661095	7.96369	7.97558	7.35242	7.26466
NM_005584;NP_005575	MAB21L1	0.00268896	0.0282883	-0.660977	6.52989	6.06439	5.63918	5.63315
NM_032307;NP_115683	C9orf64	0.00270275	0.0283997	-0.660634	8.67118	8.75793	8.16706	7.94079
NM_001099666;NP_001093136	PTAR1	0.00271921	0.0285389	-0.660226	9.67753	9.60573	9.02767	8.93514
NM_001153446;NM_001153484;NM_001153552;NM_001153585;NM_001153635;NM_001153663;NM_001153690;NM_032547;NP_001146918;NP_001146956;NP_001147024;NP_001147057;NP_001147107;NP_001147135;NP_001147162;NP_115936	SCOC	0.00273251	0.0286108	-0.659899	8.70536	8.46983	7.91107	7.94433
NM_017644;NP_060114	KLHL24	0.00273961	0.0286514	-0.659724	9.56161	9.42837	8.89151	8.77902
NM_032900;NP_116289	ARHGAP19	0.00275417	0.0287359	-0.659368	6.90509	6.2201	5.88943	5.91702
NM_001098525;NM_018204;NP_001091995;NP_060674	CKAP2	0.00277912	0.0289622	-0.658762	8.51964	7.91679	7.49085	7.62805
NM_032509;NP_115898	MAK16	0.00279307	0.0290395	-0.658425	8.76549	8.39085	8.16789	7.67159
NM_176870;NP_789846	MT1M	0.00282271	0.0292448	-0.657715	6.08691	5.47851	5.04963	5.20037
NM_002709;NM_206876;NP_002700;NP_996759	PPP1CB	0.00284935	0.0294353	-0.657082	10.8722	10.6859	10.206	10.0379
NM_001126337;NM_020127;NP_001119809;NP_064512	TUFT1	0.0028784	0.0296145	-0.656398	7.99367	8.1045	7.4002	7.38517
NM_004753;NP_004744	DHRS3	0.00293636	0.0301409	-0.655052	9.6908	10.2332	9.26102	9.35292
NM_004279;NP_004270	PMPCB	0.00295688	0.0302467	-0.654581	9.63854	9.49187	8.82593	8.99531
NM_015139;NP_055954	SLC35D1	0.00296429	0.0302876	-0.654412	7.48291	7.30715	6.6733	6.80793
NM_002730;NM_207518;NP_002721;NP_997401	PRKACA	0.00297547	0.0303669	-0.654157	9.94311	9.84424	9.10725	9.37178
NM_012095;NM_207012;NP_036227;NP_996895	AP3M1	0.00298865	0.0304664	-0.653858	10.1904	10.0114	9.42183	9.4723
NM_005725;NP_005716	TSPAN2	0.00304141	0.0309075	-0.652673	8.55713	8.30656	7.69666	7.8617
NM_001112707;NM_006852;NP_001106178;NP_006843	TLK2	0.00304236	0.0309075	-0.652652	7.50393	7.08583	7.08412	6.20034
NM_001008727;NP_001008727	ZNF121	0.00307052	0.0311223	-0.652027	9.36332	9.04938	8.61881	8.48984
NM_001083893;NM_014574;NP_001077362;NP_055389	STRN3	0.00311678	0.0315192	-0.651012	9.22408	9.11552	8.57665	8.46092
NM_001164144;NM_001164145;NM_032436;NP_001157616;NP_001157617;NP_115812	ZNF828	0.00316593	0.031871	-0.649949	8.11123	7.96242	7.40448	7.36928
NM_004696;NP_004687	SLC16A4	0.00320958	0.0322374	-0.649016	7.47835	7.095	6.38301	6.8923
NM_012197;NP_036329	RABGAP1	0.00323326	0.0323654	-0.648516	9.75502	9.8056	9.16431	9.09928
NM_004878;NP_004869	PTGES	0.00333346	0.0332934	-0.646433	10.4088	9.88402	9.45253	9.54744
NM_016046;NP_057130	EXOSC1	0.00345319	0.0344027	-0.644018	9.87236	9.77696	9.2116	9.14968
NM_001163636;NM_001518;NM_032999;NM_033000;NM_033001;NP_001157108;NP_001509;NP_127492;NP_127493;NP_127494	GTF2I	0.00345615	0.0344027	-0.643959	9.26838	9.09452	8.59495	8.48004
NM_000224;NM_199187;NP_000215;NP_954657	KRT18	0.00348391	0.0345627	-0.64341	7.41476	7.7795	7.29675	6.61069
NM_001128610;NM_001128611;NM_005154;NP_001122082;NP_001122083;NP_005145	USP8	0.00360912	0.0354877	-0.640984	9.04329	8.63797	8.50421	7.89508
NM_031966;NP_114172	CCNB1	0.00363762	0.0357283	-0.640443	6.28905	5.69211	5.34362	5.35666
NM_001013660;NP_001013682	FRRS1	0.00366373	0.0358997	-0.63995	9.46679	9.31979	8.88178	8.6249
NM_001100626;NM_006459;NP_001094096;NP_006450	ERLIN1	0.00371729	0.0361906	-0.638949	11.4992	11.1209	10.7563	10.586
NM_017845;NP_060315	COMMD8	0.00372382	0.0361939	-0.638828	9.19032	8.89737	8.46349	8.34655
NM_000212;NP_000203	ITGB3	0.00374236	0.0363152	-0.638485	11.4285	11.2007	10.6856	10.6666
NM_001142350;NM_024339;NP_001135822;NP_077315	THOC6	0.00377583	0.0366	-0.63787	8.79206	9.10326	8.18794	8.43165
NM_014886;NP_055701	NSA2	0.00383031	0.0369337	-0.636879	11.3082	10.9834	10.8381	10.1798
NM_152608;NP_689821	C1orf55	0.00384181	0.0369972	-0.636672	8.243	8.01461	7.60509	7.37917
NM_001114118;NM_018553;NP_001107590;NP_061023	C17orf85	0.00386714	0.0370888	-0.636217	8.52476	8.38255	7.69095	7.94392
NM_012224;NP_036356	NEK1	0.00391391	0.0374478	-0.635384	7.8179	7.69168	7.31273	6.92609
NM_005398;NP_005389	PPP1R3C	0.00396879	0.037932	-0.634418	9.79878	9.93198	9.18672	9.2752
NM_001162429;NM_013374;NP_001155901;NP_037506;NR_027867;NR_027868	PDCD6IP	0.00400993	0.0382087	-0.633702	10.6049	10.6718	10.1029	9.90638
NM_001933;NP_001924	DLST	0.00401064	0.0382087	-0.633689	10.0666	9.67174	9.2109	9.26003
NM_006980;NP_008911	MTERF	0.00407298	0.0386368	-0.632617	6.67741	6.60349	6.07571	5.93995
NM_001033025;NM_001439;NP_001028197;NP_001430	EXTL2	0.00408249	0.0386856	-0.632454	7.57147	7.04257	6.73072	6.61841
NM_004830;NM_015979;NP_004821;NP_057063	MED23	0.00409385	0.0387519	-0.632261	9.01024	8.97531	8.32322	8.39781
NM_006516;NP_006507	SLC2A1	0.00414456	0.0391173	-0.631403	8.67071	8.45563	7.97477	7.88876
NM_003099;NM_148955;NM_152826;NP_003090;NP_683758;NP_690039	SNX1	0.00414567	0.0391173	-0.631385	9.54286	9.52822	9.00246	8.80584
NM_001001790;NM_001134484;NM_001134485;NP_001001790;NP_001127956;NP_001127957	TOMM5	0.00416694	0.0392762	-0.631028	10.3812	10.1189	9.59408	9.64389
NM_016095;NP_057179	GINS2	0.00426377	0.0400614	-0.629424	6.12741	5.98797	5.40082	5.45571
NM_014805;NP_055620	EPM2AIP1	0.00428261	0.0401534	-0.629116	8.04899	7.9391	7.35161	7.37825
NM_001013699;NP_001013721	H3F3C	0.00430486	0.0403194	-0.628754	9.61524	9.81545	9.16026	9.01292
NM_004344;NP_004335	CETN2	0.00431911	0.0404082	-0.628522	10.4954	10.4371	9.87561	9.79984
NM_024537;NP_078813	CARS2	0.00436685	0.0406643	-0.627753	9.59642	9.60896	9.08615	8.86373
NM_024116;NP_077021	TAF1D	0.00436882	0.0406643	-0.627721	9.30138	8.97727	8.68276	8.34045
NM_001007027;NM_024079;NP_001007028;NP_076984	ALG8	0.00437076	0.0406643	-0.62769	9.60813	9.45285	8.93473	8.87087
NM_001007067;NM_001007068;NM_001007069;NM_001007070;NM_005625;NP_001007068;NP_001007069;NP_001007070;NP_001007071;NP_005616	SDCBP	0.0043889	0.0407252	-0.6274	12.0607	11.932	11.6207	11.1172
NM_003754;NP_003745	EIF3F	0.00439218	0.0407252	-0.627348	11.2692	11.3547	10.804	10.5652
NM_015491;NM_032870;NP_056306;NP_116259	SFRS18	0.00443118	0.0410111	-0.626728	8.35614	8.37414	7.63201	7.84481
NM_001005852;NP_001005852	CYorf15A	0.00443862	0.0410111	-0.62661	7.09576	6.89902	6.26468	6.47688
NM_004685;NP_004676	MTMR6	0.00445376	0.0411024	-0.626371	9.10807	8.86341	8.38542	8.33332
NM_003659;NP_003650	AGPS	0.00447182	0.0411024	-0.626087	9.6752	9.5741	9.18978	8.80735
NM_152279;NP_689492	ZNF585B	0.00447374	0.0411024	-0.626057	7.54389	7.46376	6.82391	6.93162
NM_004595;NP_004586	SMS	0.0044764	0.0411024	-0.626015	8.74176	8.99622	8.27758	8.20837
NM_015626;NM_134265;NP_056441;NP_599027	WSB1	0.00448336	0.0411237	-0.625906	9.32487	9.30347	8.76454	8.61199
NM_145808;NP_665807	MTPN	0.004515	0.0413712	-0.625413	12.3736	12.2885	11.7262	11.6851
NM_006530;NP_006521	YEATS4	0.00454514	0.0415616	-0.624945	8.32554	8.22092	7.64492	7.65165
NM_001118890;NM_002064;NP_001112362;NP_002055	GLRX	0.00457451	0.0417442	-0.624492	10.2635	9.92722	9.58871	9.35303
NM_001145191;NP_001138663	FAM200B	0.00459945	0.0418512	-0.624109	5.87657	5.62408	5.1275	5.12493
NM_032175;NP_115551	UTP15	0.00460038	0.0418512	-0.624095	8.28529	7.53252	7.39381	7.17581
NM_003414;NP_003405	ZNF267	0.00472884	0.042757	-0.622154	7.16636	6.69411	6.38516	6.231
NM_021252;NP_067075	RAB18	0.00473415	0.0427615	-0.622075	9.8835	9.59801	9.30072	8.93664
NM_016010;NP_057094	FAM164A	0.00477805	0.0430513	-0.621423	9.54495	9.44452	9.06543	8.68119
NM_006379;NP_006370	SEMA3C	0.0048169	0.0432887	-0.620851	11.3195	10.9962	10.6877	10.3863
NM_018063;NP_060533	HELLS	0.00485753	0.0435656	-0.620257	4.86488	4.2666	3.86234	4.02863
NM_015393;NP_056208	PARM1	0.00488626	0.0437791	-0.61984	8.69228	8.76233	7.9221	8.29283
NM_000318;NM_001079867;NM_001172086;NM_001172087;NP_000309;NP_001073336;NP_001165557;NP_001165558	PEX2	0.00502321	0.0448843	-0.61788	7.93341	7.63832	7.21248	7.12349
NM_182547;NP_872353	TMED4	0.00503426	0.0448843	-0.617724	10.789	10.7638	10.1291	10.1882
NM_015060;NP_055875	AVL9	0.00503875	0.0448843	-0.617661	8.02796	7.71607	7.32711	7.1816
NM_178547;NP_848642;XM_001133395;XM_001134101;XM_001720976;XP_001133395;XP_001134101;XP_001721028	ZBTB8OS;LOC729898	0.00503994	0.0448843	-0.617644	9.9491	9.65238	9.85429	8.5119
NM_152622;NP_689835	MIER3	0.00505191	0.0449458	-0.617476	8.11338	7.74258	7.38805	7.23296
NM_006333;NM_173177;NP_006324;NP_775269;XM_001723653;XM_926027;XM_936447;XP_001723705;XP_931120;XP_941540	C1D;LOC642538	0.00507063	0.0450222	-0.617213	9.20254	9.05438	8.64626	8.37623
NM_018178;NP_060648	GOLPH3L	0.00511529	0.0452828	-0.61659	9.40618	9.28733	8.76867	8.69166
NM_015044;NP_055859;XM_002346272;XP_002346313	GGA2;LOC100293916	0.00517299	0.0457024	-0.615792	9.05149	9.22673	8.47924	8.56739
NM_001098801;NM_152352;NP_001092271;NP_689565	C18orf19	0.00522138	0.0459327	-0.615129	8.25665	8.16642	7.62102	7.57178
NM_001077700;NM_001077701;NM_001077702;NM_001077703;NM_001077704;NM_001146110;NM_001146111;NM_001146112;NM_001146113;NM_020948;NP_001071168;NP_001071169;NP_001071170;NP_001071171;NP_001071172;NP_001139582;NP_001139583;NP_001139584;NP_001139585;NP_065999	MIER1	0.00522642	0.0459327	-0.61506	8.88498	8.67284	8.2717	8.05601
NM_022111;NP_071394	CLSPN	0.0052309	0.0459327	-0.614999	5.87264	5.65978	4.98384	5.31858
NM_002816;NM_174871;NP_002807;NP_777360	PSMD12	0.00524743	0.045994	-0.614774	10.0206	9.63472	9.43384	8.99194
NM_001001557;NP_001001557	GDF6	0.00525698	0.0459982	-0.614645	6.38621	7.05971	6.04991	6.16672
NM_006088;NP_006079	TUBB2C	0.00526195	0.0459982	-0.614577	11.0826	11.1294	10.5006	10.4823
NM_014666;NP_055481	CLINT1	0.00529176	0.0462001	-0.614174	11.2885	11.2292	10.7097	10.5796
NM_001128226;NM_014953;NP_001121698;NP_055768	DIS3	0.00532113	0.0463592	-0.61378	8.20141	8.10775	7.64271	7.4389
NM_016649;NP_057733	ESF1	0.00540511	0.0468839	-0.612661	6.76616	6.42558	6.4462	5.52021
NM_005345;NP_005336;NM_005346;NP_005337	HSPA1A;HSPA1B	0.00541917	0.0468975	-0.612475	9.32818	9.37297	8.97643	8.49976
NM_001142298;NM_001142299;NM_003900;NP_001135770;NP_001135771;NP_003891	SQSTM1	0.00548786	0.0472884	-0.611574	11.737	11.546	11.1411	10.9187
NM_002811;NP_002802	PSMD7	0.00551554	0.047408	-0.611214	10.848	10.6624	10.2017	10.0863
NM_006421;NP_006412	ARFGEF1	0.00561474	0.0481209	-0.609936	9.11396	9.01269	8.53905	8.36773
NM_007080;NP_009011	LSM6	0.00568684	0.048645	-0.60902	8.81971	8.01441	8.11776	7.49831
NM_001025234;NM_001025235;NM_001025236;NM_001025237;NM_001025238;NM_001025239;NM_003271;NP_001020405;NP_001020406;NP_001020407;NP_001020408;NP_001020409;NP_001020410;NP_003262	TSPAN4	0.00570389	0.0486921	-0.608805	10.6771	10.7155	10.0129	10.1621
NM_001144766;NM_003315;NP_001138238;NP_003306;NR_029431	DNAJC7	0.00570881	0.0486921	-0.608743	9.28692	8.96219	8.86314	8.16848
NM_015565;NP_056380	RNF160	0.00579435	0.0493267	-0.607674	8.3243	8.27737	7.74064	7.64568
NM_012392;NP_036524	PEF1	0.00579987	0.0493267	-0.607605	9.65895	9.85209	9.17553	9.1203
NM_001134665;NM_001134666;NM_152292;NP_001128137;NP_001128138;NP_689505	RG9MTD2	0.00584002	0.0495732	-0.607108	6.7442	6.75085	6.18558	6.09526
NM_014260;NP_055075	PFDN6	0.00588519	0.0498613	-0.606553	9.98784	9.93353	9.43737	9.2709
NM_013263;NP_037395	BRD7	0.00590182	0.0499069	-0.60635	8.30679	8.2385	7.42368	7.90891
NM_012089;NP_036221	ABCB10	0.00592537	0.0499633	0.606063	8.11018	8.1218	8.6152	8.82891
NM_000972;NP_000963	RPL7A	0.00591087	0.0499359	0.606239	11.0979	11.5558	11.673	12.1931
NM_001161587;NM_002103;NP_001155059;NP_002094;NR_027763	GYS1	0.00587488	0.0498215	0.60668	8.26445	8.22672	8.80878	8.89575
NM_001031714;NM_022489;NM_032714;NP_001026884;NP_071934;NP_116103	INF2	0.00581525	0.0494101	0.607415	8.83104	9.02952	9.36368	9.71172
NM_004996;NM_019862;NM_019898;NM_019899;NM_019900;NP_004987;NP_063915;NP_063953;NP_063954;NP_063955	ABCC1	0.00574326	0.0489389	0.608311	9.37133	9.51456	9.85712	10.2454
NM_030821;NP_110448	PLA2G12A	0.00567272	0.048571	0.609199	8.06212	8.05282	8.65266	8.68067
NM_000593;NP_000584	TAP1	0.00557921	0.0478626	0.610392	9.42963	9.4401	10.0179	10.0727
NM_012304;NP_036436	FBXL7	0.00554659	0.0476288	0.610812	9.91776	9.96557	10.4827	10.6223
NM_004761;NP_004752;NR_028387	RGL2	0.00549098	0.0472884	0.611534	8.38833	8.28849	8.91829	8.9816
NM_006200;NP_006191	PCSK5	0.00547724	0.0472618	0.611713	7.20329	7.37214	7.81015	7.98871
NM_001003395;NM_001003396;NM_001003397;NM_003287;NP_001003395;NP_001003396;NP_001003397;NP_003278	TPD52L1	0.00542697	0.0469193	0.612373	7.36062	8.04638	8.3195	8.31225
NM_016626;NP_057710	MEX3C	0.00541232	0.0468839	0.612566	9.87444	9.98341	10.4459	10.6371
NM_001013627;NP_001013649	NHSL2	0.00540749	0.0468839	0.61263	6.24199	6.49932	6.88146	7.08511
XM_001718645;XM_036729;XM_937988;XP_001718697;XP_036729;XP_943081	USP41	0.00532564	0.0463592	0.613719	5.46639	5.4981	5.961	6.23093
NM_004979;NP_004970	KCND1	0.00531784	0.0463592	0.613824	5.58904	5.97689	6.24401	6.54956
NM_015161;NP_055976	ARL6IP1	0.00523526	0.0459327	0.61494	10.1765	10.1387	10.7949	10.7503
NM_001142462;NM_053001;NP_001135934;NP_443727	OSR2	0.00519208	0.04578	0.61553	9.17494	9.37867	9.74298	10.0417
NM_024536;NP_078812	CHPF	0.00518416	0.0457556	0.615638	9.59311	9.52445	10.0883	10.2605
NM_001033518;NM_001033519;NM_001033520;NM_015610;NM_016003;NP_001028690;NP_001028691;NP_001028692;NP_056425;NP_057087	WIPI2	0.00516934	0.0457024	0.615842	8.78003	8.7242	9.3198	9.41611
NM_004869;NP_004860	VPS4B	0.00511117	0.0452828	0.616647	8.68119	8.62306	9.28434	9.25321
NM_001142339;NM_002071;NM_182978;NP_001135811;NP_002062;NP_892023	GNAL	0.00510779	0.0452828	0.616694	7.02632	7.09354	7.58898	7.76428
NM_003567;NP_003558	BCAR3	0.00507043	0.0450222	0.617216	7.29093	7.28083	7.81656	7.98964
NM_001170423;NM_153362;NP_001163894;NP_699193	PRSS35	0.00485523	0.0435656	0.62029	5.43166	5.3462	6.11994	5.8985
NM_003488;NP_003479	AKAP1	0.00479512	0.0431367	0.621171	7.77187	7.7179	8.17513	8.55698
NM_004958;NP_004949	MTOR	0.00474576	0.0428228	0.621902	9.06206	9.06657	9.57232	9.80011
NM_014991;NM_178583;NM_178585;NP_055806;NP_848698;NP_848700	WDFY3	0.00471217	0.0426497	0.622403	8.43065	8.34001	8.88116	9.13431
NM_017694;NP_060164	MFSD6	0.00468261	0.0424254	0.622847	8.40717	8.48158	8.99853	9.13591
NM_198834;NM_198836;NM_198837;NM_198838;NM_198839;NP_942131;NP_942133;NP_942134;NP_942135;NP_942136	ACACA	0.00464137	0.0421378	0.62347	7.78425	7.77356	8.40421	8.40054
NM_001166247;NM_021956;NM_175768;NP_001159719;NP_068775;NP_786944	GRIK2	0.00461505	0.0419417	0.623871	5.4949	5.83916	6.04894	6.53285
NM_032777;NP_116166	GPR124	0.00458064	0.0417572	0.624398	9.79407	10.0152	10.3577	10.7003
NM_175065;NP_778235	HIST2H2AB	0.0045617	0.0416701	0.624689	9.11834	9.09262	9.64075	9.81958
NM_014762;NP_055577	DHCR24	0.00447148	0.0411024	0.626093	10.2889	10.2567	10.734	11.0638
NM_017893;NP_060363	SEMA4G	0.00447031	0.0411024	0.626111	6.41979	6.41905	6.941	7.15006
NM_013241;NP_037373	FHOD1	0.00439404	0.0407252	0.627318	7.77313	7.73313	8.15818	8.60271
NM_015914;NP_056998	TXNDC11	0.00437374	0.0406643	0.627643	8.86863	8.7357	9.4855	9.3741
NM_024959;NP_079235	SLC24A6	0.00434678	0.0405837	0.628075	8.19407	8.34301	8.73434	9.0589
XM_001724110;XM_001724617;XP_001724162;XP_001724669	LOC100129488	0.00432343	0.0404082	0.628452	4.37093	4.48235	4.59573	5.51445
NM_004994;NP_004985	MMP9	0.00428158	0.0401534	0.629133	5.738	5.41781	6.30172	6.11235
NM_006549;NM_153499;NM_153500;NM_172214;NM_172215;NM_172216;NM_172226;NP_006540;NP_705719;NP_705720;NP_757363;NP_757364;NP_757365;NP_757380	CAMKK2	0.00425123	0.0399859	0.62963	8.42906	8.54754	8.93822	9.29764
NM_001080849;NP_001074318	DNLZ	0.00419471	0.0394961	0.630564	8.49255	8.43316	8.83995	9.34689
NM_001115113;NM_025160;NP_001108585;NP_079436	WDR26	0.0041089	0.0388529	0.632005	9.73892	9.37868	10.2125	10.1691
NM_175839;NM_175840;NM_175841;NM_175842;NP_787033;NP_787034;NP_787035;NP_787036	SMOX	0.00407197	0.0386368	0.632634	8.0004	7.75397	8.5016	8.51804
NM_001004452;NP_001004452;NM_054107;NP_473448	OR1J4;OR1J2	0.00389699	0.0373262	0.635684	4.59741	4.56552	5.1355	5.29879
NM_005031;NM_021902;NP_005022;NP_068702	FXYD1	0.00386803	0.0370888	0.636201	8.3642	8.61516	9.04075	9.21101
NM_004672;NP_004663	MAP3K6	0.00386552	0.0370888	0.636246	7.99707	8.17184	8.55139	8.89001
NM_001098784;NM_001098785;NM_152832;NP_001092254;NP_001092255;NP_690045	FAM89B	0.00385784	0.0370888	0.636384	9.69618	9.78872	10.2894	10.4682
NM_001136002;NP_001129474	TMEM229A	0.00383105	0.0369337	0.636866	4.7211	4.53522	5.30631	5.22374
NM_001146319;NM_001146320;NM_001146321;NM_001146322;NM_023927;NP_001139791;NP_001139792;NP_001139793;NP_001139794;NP_076416	GRAMD3	0.00378882	0.0366859	0.637633	9.33932	9.35478	10.0317	9.93771
NM_003407;NP_003398	ZFP36	0.00372579	0.0361939	0.638792	8.97588	8.92164	9.2868	9.8883
NM_001128431;NM_001135153;NM_001135154;NM_015359;NP_001121903;NP_001128625;NP_001128626;NP_056174	SLC39A14	0.00370648	0.0361275	0.63915	9.72771	9.55397	10.2689	10.2911
NM_001006616;NM_012171;NM_130465;NP_001006617;NP_036303;NP_569732	TSPAN17	0.00367124	0.0358997	0.639809	9.31367	9.46824	9.85437	10.2072
NM_006907;NM_153824;NP_008838;NP_722546	PYCR1	0.00366388	0.0358997	0.639947	8.82424	9.26191	9.61674	9.7493
NM_015112;NP_055927	MAST2	0.00359993	0.0354366	0.64116	8.99324	9.03504	9.54155	9.76904
NM_004227;NP_004218	CYTH3	0.00357806	0.0352603	0.641579	9.82156	9.84516	10.5914	10.3584
NM_013382;NP_037514	POMT2	0.00356918	0.035212	0.64175	8.74676	8.58516	9.21169	9.40374
NM_001010854;NP_001010854	TTC7B	0.00350477	0.0346535	0.643001	8.91554	9.07924	9.51836	9.76241
NM_001127603;NM_017881;NP_001121075;NP_060351;NR_023352	C9orf95	0.00349469	0.0345924	0.643198	5.5567	5.19416	6.31572	5.72154
NM_018036;NP_060506	ATG2B	0.00349298	0.0345924	0.643232	8.25421	8.05257	8.76335	8.82989
NM_001159296;NM_007250;NP_001152768;NP_009181	KLF8	0.00347709	0.0345337	0.643545	6.00158	5.68598	6.35229	6.62236
NM_014942;NP_055757	ANKRD6	0.00346784	0.0344804	0.643728	7.76728	7.66394	8.34539	8.37328
NM_005226;NP_005217	S1PR3	0.00344115	0.0343303	0.644257	9.24763	9.25138	9.77525	10.0123
NM_001080497;NP_001073966	MEGF9	0.00331868	0.0331831	0.646736	9.43324	9.27782	9.97855	10.026
NM_001017970;NP_001017970	TMEM30B	0.00322786	0.0323519	0.64863	6.86354	7.14456	7.5579	7.74746
NM_005070;NM_201574;NP_005061;NP_963868	SLC4A3	0.00316586	0.031871	0.64995	6.77849	7.00264	7.43903	7.64201
NM_024958;NP_079234	NRSN2	0.0031636	0.031871	0.649998	8.63363	8.66499	9.14549	9.45312
NM_020928;NP_065979	ZSWIM6	0.00315103	0.0318294	0.650269	9.6683	9.68994	10.2519	10.4069
NM_001113490;NM_133265;NP_001106962;NP_573572	AMOT	0.00311417	0.0315192	0.651069	6.15632	6.16932	6.65616	6.97162
NM_001145373;NP_001138845	OTUD1	0.00306476	0.0310994	0.652155	8.48103	8.3695	8.96969	9.18515
NM_001144761;NM_001144762;NM_003260;NP_001138233;NP_001138234;NP_003251	TLE2	0.00294591	0.0302041	0.654832	8.14189	8.40804	8.91247	8.94712
NM_006710;NM_198189;NP_006701;NP_937832	COPS8	0.00286112	0.0294708	0.656804	8.62729	8.30331	9.33754	8.90668
NM_001038;NM_001159575;NM_001159576;NP_001029;NP_001153047;NP_001153048	SCNN1A	0.00284189	0.0294093	0.657258	6.0118	5.95944	6.63033	6.65542
NM_001034914;NM_013434;NP_001030086;NP_038462	KCNIP3	0.00282055	0.0292448	0.657766	8.47476	8.71695	9.2119	9.29534
NM_001003799;NM_001003806;NP_001003799;NP_001003806	TARP	0.00279704	0.0290467	0.65833	5.82536	6.60409	6.93862	6.80749
NM_000041;NP_000032	APOE	0.0027826	0.0289644	0.658678	10.8409	11.1521	11.5557	11.7546
NM_001931;NP_001922	DLAT	0.00274478	0.0286717	0.659598	7.71234	7.85837	8.47313	8.41678
NM_001165030;NM_015012;NP_001158502;NP_055827;NR_028491	TMEM41B	0.00273232	0.0286108	0.659903	7.83208	7.64411	8.55198	8.24401
NM_001001484;NM_030664;NP_001001484;NP_109589	PTER	0.00262005	0.0277938	0.662716	9.02276	8.87394	9.69654	9.52559
NM_139283;NP_644812	PPTC7	0.00261008	0.0277212	0.662971	8.48864	8.26975	9.03331	9.05103
NM_022780;NP_073617	RMND5A	0.00257479	0.0274449	0.663881	8.23353	8.08214	8.99316	8.65028
NM_016045;NP_057129	SLMO2	0.00254941	0.0273055	0.664542	8.72606	8.54574	9.42609	9.17479
NM_003638;NP_003629	ITGA8	0.00246509	0.0264982	0.666784	6.80043	6.98063	7.57562	7.539
NM_006749;NP_006740	SLC20A2	0.00245548	0.026476	0.667044	7.8688	7.87969	8.47573	8.60685
NM_016371;NP_057455	HSD17B7	0.00245433	0.026476	0.667075	4.69903	5.11388	5.50689	5.64017
NM_005230;NP_005221	ELK3	0.00243926	0.0264124	0.667485	9.38564	9.07182	9.88238	9.91005
NM_001100588;NM_018835;NP_001094058;NP_061323	RC3H2	0.00243533	0.0264021	0.667592	8.78225	8.74295	9.37173	9.48866
NM_001134231;NM_022908;NP_001127703;NP_075059	NT5DC2	0.00240741	0.0262275	0.668359	9.4556	9.49376	10.0816	10.2045
NM_004747;NP_004738	DLG5	0.00239993	0.0261781	0.668565	8.79468	8.93694	9.35018	9.71857
NM_019020;NP_061893	TBC1D16	0.00239245	0.0261286	0.668773	8.32405	8.28372	8.73841	9.20691
NM_002836;NM_080840;NM_080841;NP_002827;NP_543030;NP_543031	PTPRA	0.00237968	0.0260211	0.669128	9.55065	9.44131	10.2472	10.083
NM_021204;NP_067027	ENOPH1	0.00236691	0.0259134	0.669485	7.16045	6.94625	7.69452	7.75115
NM_003734;NP_003725	AOC3	0.00235689	0.0258355	0.669766	9.26148	9.33374	9.84981	10.0849
NM_001093;NP_001084	ACACB	0.00234807	0.0258071	0.670015	7.4966	7.63658	8.11003	8.36318
NM_002868;NP_002859	RAB5B	0.00232939	0.0256927	0.670544	10.1966	10.1969	10.8349	10.8997
NM_022788;NM_176876;NP_073625;NP_795345	P2RY12	0.00227334	0.0251683	0.672156	4.55206	4.53024	5.07693	5.34968
NM_213720;NP_998885	CHCHD10	0.0022715	0.0251683	0.672209	8.55168	8.57549	9.17472	9.29686
NM_001001928;NM_005036;NP_001001928;NP_005027	PPARA	0.00219685	0.0245048	0.674415	7.88476	7.94886	8.4426	8.73985
NM_016174;NP_057258	CERCAM	0.0021938	0.0245048	0.674507	9.5194	9.6936	10.2229	10.3391
NM_014652;NP_055467	IPO13	0.00218965	0.0245048	0.674631	8.48446	8.52658	9.02834	9.33196
NM_007079;NM_032611;NP_009010;NP_116000	PTP4A3	0.00216621	0.024339	0.675341	7.22984	7.42658	7.98366	8.02345
NM_021222;NP_067045	PRUNE	0.00216265	0.0243373	0.675449	7.16241	7.03341	7.7211	7.82562
NM_018945;NP_061818	PDE7B	0.00214316	0.0241486	0.676044	8.87942	8.73034	9.4578	9.50405
NM_001145524;NM_031477;NP_001138996;NP_113665	YPEL3	0.00214086	0.0241486	0.676115	8.03606	8.33933	8.69464	9.03298
NM_013449;NP_038477	BAZ2A	0.00210858	0.0238498	0.677114	8.67964	8.52636	9.07194	9.48829
NM_001128826;NM_014286;NP_001122298;NP_055101	NCS1	0.00205562	0.0233102	0.678783	8.88193	8.94065	9.4588	9.72134
NM_001011885;NM_025238;NP_001011885;NP_079514	BTBD1	0.00198702	0.0227241	0.681005	9.24162	9.0282	9.8238	9.80803
NM_005736;NP_005727	ACTR1A	0.0019615	0.0225598	0.68185	10.1099	10.0951	10.7393	10.8294
NM_004096;NP_004087	EIF4EBP2	0.00194309	0.0223771	0.682465	11.1379	11.1842	11.8237	11.8633
NM_020214;NP_064599	PARP6	0.00192587	0.0222365	0.683046	9.31326	9.38541	9.94898	10.1158
NM_000860;NM_001145816;NP_000851;NP_001139288;NR_027332	HPGD	0.0019255	0.0222365	0.683059	9.61098	9.03001	10.0277	9.97944
NM_004140;NP_004131	LLGL1	0.00191391	0.022156	0.683452	8.1301	8.25399	8.7269	9.02409
NM_024652;NP_078928	LRRK1	0.00190007	0.022111	0.683925	8.29243	8.37072	8.88529	9.14571
NM_014945;NP_055760	ABLIM3	0.0018497	0.0217529	0.685673	9.5117	9.48378	10.1544	10.2124
NM_020760;NP_065811	HECW2	0.00184053	0.0216738	0.685996	5.93192	6.30858	6.75428	6.85821
NM_014485;NP_055300	HPGDS	0.00173662	0.0206419	0.689762	8.72365	8.5421	9.29312	9.35215
NM_022166;NP_071449	XYLT1	0.00173259	0.0206216	0.689913	9.46127	9.51414	10.0048	10.3505
NM_003156;NP_003147	STIM1	0.00165769	0.01989	0.692765	8.97468	8.97776	9.60473	9.73324
NM_001135599;NM_003238;NP_001129071;NP_003229	TGFB2	0.00163233	0.0196122	0.693757	7.11992	6.90432	7.75697	7.65479
NM_001160408;NM_003324;NP_001153880;NP_003315	TULP3	0.00162691	0.0195736	0.693971	9.57413	9.37847	10.1682	10.1723
NM_173674;NP_775945	DCBLD1	0.00160771	0.0193689	0.694734	7.91446	7.79676	8.43859	8.66209
NM_001131010;NM_002971;NP_001124482;NP_002962	SATB1	0.00158036	0.0190911	0.695836	8.67388	8.48517	9.30004	9.25069
NM_006041;NP_006032	HS3ST3B1	0.0015637	0.0189157	0.696516	7.90572	7.53029	8.27681	8.55223
NM_014603;NP_055418	CDR2L	0.00155949	0.0188904	0.696689	8.11872	8.27481	8.84977	8.93714
NM_001004720;NM_001004722;NM_003581;NP_001004720;NP_001004722;NP_003572	NCK2	0.00149692	0.0183326	0.69931	10.0546	10.1374	10.8239	10.7668
NM_001017995;NP_001017995	SH3PXD2B	0.00148487	0.0182648	0.699826	9.73324	9.58633	10.2271	10.4922
NM_000692;NP_000683	ALDH1B1	0.00145218	0.0180082	0.701247	9.41682	9.84578	10.3716	10.2935
NM_001260;NP_001251	CDK8	0.0014503	0.0180082	0.701329	9.05069	8.88144	9.78808	9.54671
NM_001014447;NM_001014448;NM_003652;NP_001014447;NP_001014448;NP_003643	CPZ	0.00143799	0.0178822	0.701872	7.85388	8.25393	8.60244	8.90911
NM_001166055;NM_001957;NP_001159527;NP_001948;NR_028596	EDNRA	0.00139531	0.0174738	0.70379	8.83242	9.01736	9.61133	9.64603
NM_006932;NM_134269;NM_134270;NP_008863;NP_599031;NP_599032	SMTN	0.00136162	0.017076	0.705341	7.78455	7.51896	8.31106	8.40313
NM_006206;NP_006197	PDGFRA	0.0013205	0.0166073	0.707284	11.2641	11.3073	11.951	12.035
NM_032023;NP_114412	RASSF4	0.00130644	0.0164537	0.707961	7.19317	7.08143	7.74442	7.9461
NM_001082969;NM_001082970;NM_018195;NP_001076438;NP_001076439;NP_060665	C11orf57	0.00129695	0.0164041	0.708422	7.3196	7.09235	7.95819	7.8706
NM_001135586;NM_152409;NP_001129058;NP_689622	C5orf24	0.00127676	0.0162412	0.709413	9.61244	9.50071	10.309	10.223
NM_006558;NP_006549	KHDRBS3	0.00126975	0.0161752	0.70976	9.30182	9.3577	9.99358	10.0855
NM_024761;NP_079037	MOBKL2B	0.00125739	0.016087	0.710377	6.22342	6.54043	7.02638	7.15822
NM_181900;NP_871629	STARD5	0.00120733	0.0155813	0.712934	7.83487	7.64892	8.44532	8.46434
NM_033386;NP_203744	MICALL1	0.00119027	0.0154283	0.713828	7.81781	7.80123	8.53613	8.51057
NM_024738;NP_079014	C12orf49	0.00113573	0.0148078	0.716768	9.13163	9.07018	9.77371	9.86163
NM_015983;NP_057067	UBE2D4	0.00113521	0.0148078	0.716796	9.48996	9.57293	10.1131	10.3834
NM_017514;NP_059984	PLXNA3	0.00112047	0.0147169	0.717613	8.22926	8.30917	8.85244	9.12122
NM_001042437;NM_003896;NP_001035902;NP_003887	ST3GAL5	0.00109995	0.0144903	0.718768	8.35728	8.11844	8.91538	8.99788
NM_213649;NP_998814	SFXN4	0.00103643	0.0138383	0.722471	6.25795	5.86669	6.90276	6.66683
NM_003088;NP_003079	FSCN1	0.0010099	0.0136045	0.72408	10.1949	10.193	10.7943	11.0417
NM_001146029;NM_001146030;NM_003612;NP_001139501;NP_001139502;NP_003603	SEMA7A	0.00100621	0.0135777	0.724308	8.84281	8.56862	9.40455	9.45549
NM_001007466;NM_020245;NP_001007467;NP_064630	TULP4	0.000994061	0.0134958	0.72506	8.42457	8.37919	9.05563	9.19824
NM_001122674;NM_002858;NP_001116146;NP_002849	ABCD3	0.000976049	0.0133514	0.726192	7.92449	7.56531	8.68434	8.25785
NM_144598;NP_653199	LRRC28	0.000969323	0.0132818	0.72662	8.92221	8.84975	9.51425	9.71096
NM_002435;NP_002426	MPI	0.000954046	0.0130927	0.727601	8.07029	8.2489	8.87148	8.90291
NM_178568;NP_848663	RTN4RL1	0.000925687	0.0127974	0.729462	6.96079	7.01547	7.62057	7.81462
NM_000033;NP_000024	ABCD1	0.000895852	0.0125067	0.731478	7.32588	7.33242	7.84278	8.27847
NM_012166;NP_036298	FBXO10	0.000880643	0.0123137	0.73253	8.90046	8.98323	9.61967	9.72908
NM_001025105;NM_001892;NP_001020276;NP_001883	CSNK1A1	0.000867902	0.0122125	0.733424	10.1208	10.1326	10.8988	10.8215
NM_020223;NP_064608	FAM20C	0.000858856	0.0121044	0.734066	9.7951	9.61432	10.2602	10.6174
NM_002508;NP_002499	NID1	0.000850187	0.0120396	0.734688	11.1061	11.1123	11.791	11.8968
NM_004104;NP_004095	FASN	0.000843617	0.0119656	0.735163	8.13648	8.18555	8.73152	9.06083
NM_032951;NM_032952;NM_032953;NM_032954;NP_116569;NP_116570;NP_116571;NP_116572	MLXIPL	0.000842229	0.011965	0.735263	7.04258	7.02225	7.70022	7.83514
NM_006540;NP_006531	NCOA2	0.000839965	0.011965	0.735428	7.81587	7.89495	8.53655	8.64512
NM_006352;NM_205768;NP_006343;NP_991331	ZNF238	0.000829422	0.0118399	0.7362	5.95522	6.16738	6.57673	7.01828
NM_001009566;NM_014944;NP_001009566;NP_055759	CLSTN1	0.000823601	0.0117948	0.736631	9.27618	9.23849	9.85832	10.1296
NM_173562;NP_775833	KCTD20	0.000806255	0.0116213	0.73793	8.76353	8.72749	9.52072	9.44616
NM_001135581;NM_003038;NP_001129053;NP_003029	SLC1A4	0.000806068	0.0116213	0.737944	8.54107	8.79272	9.32652	9.48316
NM_015500;NM_199050;NP_056315;NP_950251	C2CD2	0.000773337	0.0112318	0.740469	8.0196	7.93659	8.73934	8.69778
NM_001001994;NM_001001995;NM_001001996;NM_005278;NP_001001994;NP_001001995;NP_001001996;NP_005269	GPM6B	0.000772829	0.0112318	0.740509	7.3637	6.78196	7.79363	7.83305
NM_152493;NP_689706	ZNF362	0.000698759	0.0103405	0.746613	8.89638	8.91692	9.54212	9.76441
NM_000046;NM_198709;NP_000037;NP_942002	ARSB	0.000687146	0.0102026	0.747625	8.34276	8.34792	9.03348	9.15245
NM_004205;NM_171997;NP_004196;NP_741994	USP2	0.000600225	0.00907904	0.755741	7.05247	7.27945	7.73455	8.10886
NM_001111298;NM_173672;NP_001104768;NP_775943	PPIL6	0.000597084	0.00904694	0.756055	7.39082	7.25759	8.00943	8.15109
NM_018426;NP_060896	TMEM63B	0.000578039	0.00880345	0.757988	9.01645	8.84969	9.57263	9.80948
NM_001164460;NM_207342;NP_001157932;NP_997225;XM_001721690;XM_001723244;XP_001721742;XP_001723296	MGC87042	0.000567136	0.00871211	0.759122	6.68119	6.45001	7.08425	7.5652
NM_015141;NP_055956	GPD1L	0.000555712	0.00860525	0.760332	6.50311	5.96597	7.02665	6.96309
NM_001003927;NM_014210;NP_001003927;NP_055025	EVI2A	0.000549619	0.00855766	0.760987	6.81232	6.45612	7.78918	7.00124
NM_001134476;NM_015350;NP_001127948;NP_056165	LRRC8B	0.000542227	0.00847611	0.761791	6.53055	6.27283	7.33249	6.99447
NM_025225;NP_079501	PNPLA3	0.000537007	0.00842418	0.762364	6.62549	6.44473	7.25123	7.34372
NM_000408;NM_001083112;NP_000399;NP_001076581	GPD2	0.000514242	0.00811004	0.764928	8.01525	7.79947	8.96227	8.38231
NM_001024845;NM_006934;NM_201649;NP_001020016;NP_008865;NP_964012	SLC6A9	0.000492774	0.00784112	0.767445	8.83552	8.9606	9.59916	9.73184
NM_021077;NM_205858;NP_066563;NP_995580	NMB	0.000460231	0.00745307	0.771462	8.53537	8.63328	9.28799	9.42358
NM_001135811;NM_001135812;NM_021238;NP_001129283;NP_001129284;NP_067061	FAM60A	0.000452619	0.00737395	0.77244	5.66137	5.77531	6.10205	6.87951
NM_005338;NP_005329	HIP1	0.000439932	0.00722026	0.774105	7.34303	7.47691	8.11806	8.25009
NM_000361;NP_000352	THBD	0.000436434	0.0071761	0.774572	7.96622	7.90726	8.67192	8.75071
NM_000262;NP_000253	NAGA	0.000434545	0.0071583	0.774825	7.85208	8.02678	8.68731	8.7412
NM_001040712;NM_001171025;NM_002839;NM_130391;NM_130392;NM_130393;NP_001035802;NP_001164496;NP_002830;NP_569075;NP_569076;NP_569077	PTPRD	0.000430736	0.00712199	0.775339	9.00391	9.03499	9.73577	9.85381
NM_013402;NP_037534	FADS1	0.000419961	0.00695677	0.776818	9.89875	9.83857	10.6251	10.6659
NM_016337;NP_057421	EVL	0.000415537	0.00689636	0.777435	7.40796	7.50422	8.20976	8.25729
NM_001113239;NM_022740;NP_001106710;NP_073577;XM_001716827;XM_925800;XP_001716879;XP_930893	HIPK2	0.000391824	0.00656415	0.780852	9.27757	9.23009	9.9835	10.0859
NM_001081560;NM_001081562;NM_001081563;NM_004409;NP_001075029;NP_001075031;NP_001075032;NP_004400	DMPK	0.000389329	0.00653926	0.781223	8.14165	8.33998	8.96448	9.0796
NM_133373;NP_588614	PLCD3	0.00037175	0.00631122	0.783899	8.74101	8.83009	9.42374	9.71517
NM_003627;NP_003618	SLC43A1	0.000366729	0.0062619	0.784686	8.5554	8.74358	9.35374	9.51461
NM_005623;NP_005614	CCL8	0.000363806	0.00622395	0.785148	7.81306	7.46497	8.47174	8.37659
NM_000132;NM_019863;NP_000123;NP_063916	F8	0.000355476	0.00612868	0.786485	6.28008	6.2513	6.99608	7.10828
NM_018367;NP_060837	ACER3	0.000343364	0.00593139	0.788482	8.30139	8.16049	9.23187	8.80697
NM_001037954;NM_033425;NP_001033043;NP_219493	DIXDC1	0.000336685	0.00585014	0.789612	7.4694	7.36872	8.19494	8.22241
NM_152696;NM_181358;NM_198268;NM_198269;NP_689909;NP_852003;NP_938009;NP_938010	HIPK1	0.000335625	0.00584317	0.789793	9.79226	9.74541	10.477	10.6403
NM_000655;NP_000646;NR_029467	SELL	0.000330901	0.00577224	0.790607	6.29294	6.21374	6.8986	7.18929
NM_000857;NP_000848	GUCY1B3	0.000328859	0.00574792	0.790963	7.42779	7.19382	7.95639	8.24714
NM_001040661;NM_153247;NP_001035751;NP_694979;XM_001715240;XM_002344333;XP_001715292;XP_002344374;XM_002346884;XP_002346925;XM_002346277;XP_002346318	SLC29A4;LOC100132308;LOC100291422;LOC100292708	0.000325437	0.00572189	0.791563	7.3892	7.09619	8.07857	7.98994
NM_003250;NM_199334;NP_003241;NP_955366	THRA	0.000307377	0.00546935	0.794831	9.51509	9.70463	10.2763	10.533
NM_012230;NM_152992;NP_036362;NP_694537	POMZP3	0.000298958	0.00535171	0.796416	5.77353	6.04989	6.48161	6.93464
NM_001130969;NM_001130970;NM_001130971;NM_015537;NP_001124441;NP_001124442;NP_001124443;NP_056352	NELF	0.000255349	0.00466512	0.805365	8.81285	8.71482	9.48052	9.65789
NM_052853;NP_443085	ADCK2	0.00022996	0.00424493	0.811261	6.4968	6.72881	7.55214	7.29598
NM_001161504;NM_003748;NM_170726;NP_001154976;NP_003739;NP_733844	ALDH4A1	0.000225511	0.00417148	0.812356	7.11122	7.23549	7.76471	8.20672
NM_018439;NP_060909	IMPACT	0.000220942	0.00411267	0.813503	7.95027	7.57941	8.65841	8.49827
NM_001114;NP_001105	ADCY7	0.000201118	0.00379135	0.81875	8.42858	8.49941	9.09573	9.46975
NM_001293;NP_001284	CLNS1A	0.000199184	0.00376288	0.819288	8.29794	7.99577	9.28773	8.64455
NM_001006;NP_000997	RPS3A	0.000198038	0.00375721	0.819608	6.64048	7.24528	8.06385	7.46112
NM_001037553;NM_020132;NP_001032642;NP_064517	AGPAT3	0.00019617	0.00373775	0.820135	8.60543	8.56707	9.32963	9.48315
NM_020702;NP_065753	KIAA1161	0.000175704	0.00338411	0.826238	6.7834	6.70278	7.41115	7.72751
NM_001012241;NP_001012241	MSL1	0.000174435	0.00336697	0.826638	9.51555	9.56231	10.2823	10.4488
NM_001018073;NM_004563;NP_001018083;NP_004554	PCK2	0.000165338	0.00322646	0.829589	7.97797	8.32418	8.84992	9.11141
NM_005614;NP_005605	RHEB	0.000161445	0.0031644	0.830898	5.75556	5.48785	7.02187	5.88334
NM_002254;NP_002245	KIF3C	0.000159321	0.00312966	0.831626	7.68765	7.52741	8.34674	8.53157
NM_052876;NP_443108	NACC1	0.000147402	0.00292792	0.835884	8.8748	8.82835	9.60923	9.7657
NM_004820;NP_004811	CYP7B1	0.000124891	0.00252357	0.844895	10.412	10.4742	11.4684	11.1076
NM_012244;NM_182728;NP_036376;NP_877392	SLC7A8	0.000121787	0.00248015	0.846256	8.3032	8.3283	8.97104	9.35297
NM_152727;NP_689940	CPNE2	9.78077e-05	0.00207759	0.858031	9.36585	9.55176	10.2413	10.3924
NM_199340;NP_955372	LRRC37A3	9.76777e-05	0.00207759	0.858102	7.29442	7.08888	8.17639	7.92311
NM_001113755;NM_001113756;NM_001953;NP_001107227;NP_001107228;NP_001944	TYMP	9.59802e-05	0.00204858	0.859037	7.62876	7.68274	8.38564	8.64393
NM_001128225;NM_152264;NP_001121697;NP_689477	SLC39A13	9.3076e-05	0.00199138	0.860674	9.17147	9.24824	9.92835	10.2127
NM_021643;NP_067675;NR_027303	TRIB2	8.98199e-05	0.00194042	0.862567	8.19826	8.15236	8.87663	9.19913
NM_018344;NP_060814	SLC29A3	8.76719e-05	0.00191263	0.863852	8.25659	8.20073	8.94765	9.23738
NM_024792;NP_079068	FAM57A	8.33304e-05	0.00185436	0.866542	8.70809	8.70531	9.43374	9.71275
NM_015695;NP_056510	BRPF3	8.1768e-05	0.00183338	0.867543	8.51656	8.57544	9.28501	9.54207
NM_014298;NP_055113	QPRT	7.86507e-05	0.00177695	0.869595	8.41624	8.68244	9.27245	9.56541
NM_174899;NP_777559	FBXO36	7.84768e-05	0.00177695	0.869712	7.71598	7.31165	8.47747	8.28957
NM_152787;NP_690000	TAB3	7.70066e-05	0.0017487	0.870708	8.81201	8.83969	9.87822	9.5149
NM_001127257;NM_020342;NP_001120729;NP_065075	SLC39A10	7.68292e-05	0.0017487	0.87083	8.69187	8.47243	9.48782	9.41813
NM_030777;NP_110404	SLC2A10	7.5559e-05	0.00172465	0.871707	9.54058	9.72587	10.3079	10.7019
NM_000478;NM_001127501;NP_000469;NP_001120973	ALPL	7.53887e-05	0.00172465	0.871826	10.54	10.6763	11.4142	11.5457
NM_006646;NP_006637	WASF3	7.19766e-05	0.00165565	0.87426	9.04445	8.96193	9.83416	9.92075
NM_001166412;NM_022138;NP_001159884;NP_071421	SMOC2	6.64231e-05	0.00155203	0.878464	6.44489	6.64619	7.38626	7.46175
NM_001128304;NM_001128305;NM_001128306;NM_020353;NP_001121776;NP_001121777;NP_001121778;NP_065086	PLSCR4	6.32239e-05	0.00148117	0.88104	9.68022	9.53192	10.6291	10.3451
NM_006767;NP_006758	LZTR1	6.06478e-05	0.00144147	0.883206	8.47421	8.76066	9.27175	9.72954
XM_001720441;XP_001720493	LOC100133862	6.00594e-05	0.00143352	0.883713	3.68351	4.819	5.13684	5.1331
NM_022060;NP_071343	ABHD4	5.65456e-05	0.00137553	0.886841	9.73514	9.93545	10.7259	10.7184
NM_004985;NM_033360;NP_004976;NP_203524	KRAS	4.73834e-05	0.00119183	0.895957	8.34983	7.99392	9.30239	8.83327
NM_005023;NP_005014	PGGT1B	4.6238e-05	0.00116965	0.897212	8.17581	7.85161	8.92081	8.90103
NM_015962;NP_057046	FCF1	4.54109e-05	0.00115201	0.898137	8.32	8.06418	9.33134	8.84912
NM_001142621;NM_004257;NP_001136093;NP_004248	TGFBRAP1	4.48364e-05	0.00114397	0.898789	8.99926	8.82723	9.67807	9.94599
NM_001135024;NM_001166158;NM_003477;NP_001128496;NP_001159630;NP_003468	PDHX	4.41038e-05	0.00112852	0.899631	8.33087	8.2508	9.20803	9.1729
NM_181789;NP_861454	GLDN	4.21032e-05	0.00108358	0.902003	8.90179	8.78302	9.78467	9.70414
NM_006091;NP_006082	CORO2B	4.04144e-05	0.00105852	0.904089	8.02514	8.20918	8.87916	9.16333
NM_007361;NP_031387	NID2	4.0248e-05	0.00105852	0.904299	10.8363	10.9572	11.7335	11.8685
NM_016623;NP_057707	FAM49B	3.61156e-05	0.000971727	0.909798	6.92604	6.4156	7.83553	7.32572
NM_182705;NP_874364	FAM101B	3.42438e-05	0.00093267	0.912489	9.37956	9.55531	10.2339	10.526
NM_001099435;NP_001092905	SPDYE5	3.31033e-05	0.000909982	0.914197	4.67232	5.1687	5.74851	5.92091
NM_198475;NP_940877	FAM171A2	3.20957e-05	0.000885024	0.915754	7.37863	7.38731	7.99135	8.6061
NM_153712;NP_714923	TTL	2.99117e-05	0.000832558	0.919294	8.38738	8.3736	9.19963	9.39994
NM_019004;NP_061877	ANKIB1	2.86977e-05	0.000808911	0.921369	10.3097	10.2933	11.339	11.1067
NM_001142782;NM_152900;NP_001136254;NP_690864	MAGI3	2.85067e-05	0.000806087	0.921704	7.31904	7.42667	8.15496	8.43416
NM_012417;NM_181671;NP_036549;NP_858057	PITPNC1	2.32872e-05	0.00067132	0.931771	7.17815	6.67512	7.80482	7.91199
XM_002342876;XP_002342917;XM_002347011;XP_002347052;XM_002346124;XP_002346165	LOC100287906;LOC100291413;LOC100292147	2.05819e-05	0.000611058	0.93787	3.622	3.91024	4.39027	5.01771
NM_005188;NP_005179	CBL	2.02899e-05	0.000604543	0.938573	8.32361	8.22238	9.10662	9.31652
NM_001032731;NM_002535;NM_016817;NP_001027903;NP_002526;NP_058197	OAS2	1.7808e-05	0.000535132	0.944974	7.61357	7.50638	8.42172	8.58818
NM_001008397;NP_001008398	GPX8	1.45074e-05	0.00045356	0.95495	9.65478	9.54123	10.6438	10.4621
NM_153810;NP_722517	C10orf46	1.40213e-05	0.000441472	0.9566	9.47808	9.37901	10.4519	10.3183
NM_020718;NP_065769	USP31	1.34471e-05	0.000427349	0.95862	8.18824	8.12959	9.07581	9.15925
NM_001003931;NM_005485;NP_001003931;NP_005476	PARP3	1.28388e-05	0.00041453	0.960852	8.80559	8.71273	9.58771	9.85231
NM_005665;NP_005656	EVI5	1.14152e-05	0.000375391	0.966497	7.58529	7.49233	8.57377	8.43684
NM_052855;NP_443087	ANKRD40	1.00438e-05	0.000334003	0.972611	9.03357	8.90302	9.89178	9.99003
NM_001042548;NM_005102;NP_001036013;NP_005093	FEZ2	8.4753e-06	0.000289432	0.980668	9.25828	9.11398	10.3761	9.95753
NM_018086;NP_060556	FIGN	8.37091e-06	0.00028697	0.981254	6.65383	6.44769	7.54244	7.52159
NM_001104554;NM_017705;NP_001098024;NP_060175	PAQR5	7.27408e-06	0.000253281	0.987869	6.50734	6.28969	7.2021	7.57067
NM_016348;NM_032385;NP_057432;NP_115761	C5orf4	6.84026e-06	0.000241933	0.990752	8.54593	8.56088	9.42669	9.66162
NM_021218;NP_067041	C9orf80	6.57273e-06	0.000233437	0.992619	7.99489	8.05387	9.05772	8.97628
NM_004614;NP_004605	TK2	6.33458e-06	0.000226793	0.994343	8.69687	8.80521	9.76076	9.73
NM_006874;NM_201999;NP_006865;NP_973728	ELF2	4.65741e-06	0.000172305	1.0086	6.8276	7.19443	8.07656	7.96268
NM_005708;NP_005699	GPC6	3.76525e-06	0.000145539	1.01836	9.87914	9.86224	10.9017	10.8764
NM_001040181;NM_001040182;NM_001040183;NM_001040199;NM_001040200;NM_019895;NP_001035271;NP_001035272;NP_001035273;NP_001035289;NP_001035290;NP_063948	CLDND1	3.72843e-06	0.000145196	1.0188	10.6022	10.444	11.6464	11.4374
NM_001135726;NM_024567;NP_001129198;NP_078843	HMBOX1	3.60591e-06	0.000142724	1.02033	8.29147	8.32387	9.34882	9.30718
NM_030791;NP_110418	SGPP1	2.92381e-06	0.000119634	1.02984	7.3477	7.39605	8.32884	8.47461
NM_001004019;NM_001165035;NM_001998;NP_001004019;NP_001158507;NP_001989	FBLN2	2.77365e-06	0.000114015	1.03222	10.2587	10.594	11.3585	11.5586
NM_138383;NP_612392	MTSS1L	2.07965e-06	9.12661e-05	1.04513	9.3683	9.48667	10.2545	10.6907
NM_001295;NP_001286	CCR1	2.07309e-06	9.12661e-05	1.04527	7.70652	7.36359	8.56438	8.59628
NM_001105531;NM_001162529;NM_020819;NP_001099001;NP_001156001;NP_065870	FAM135A	2.01231e-06	8.93364e-05	1.0466	7.32414	7.12109	8.38292	8.15551
NM_017831;NP_060301	RNF125	1.42349e-06	6.68741e-05	1.06191	5.8255	5.59006	6.63345	6.90592
NM_032918;NP_116307	RERG	1.23986e-06	6.00963e-05	1.06796	5.82368	5.9436	6.84792	7.05528
NM_005296;NP_005287	LPAR4	1.01368e-06	5.05644e-05	1.07672	5.17134	5.56892	6.37088	6.52283
NM_022470;NM_152240;NP_071915;NP_689426	ZMAT3	8.44309e-07	4.33331e-05	1.08462	8.92001	8.91706	10.0369	9.96946
NM_000621;NM_001165947;NP_000612;NP_001159419	HTR2A	7.98255e-07	4.19391e-05	1.08704	6.7958	6.7487	7.86299	7.85558
NM_014585;NP_055400	SLC40A1	7.31169e-07	3.93458e-05	1.0908	9.01402	9.43811	10.3349	10.2988
NM_006931;NP_008862	SLC2A3	7.02299e-07	3.82559e-05	1.09253	9.54239	9.22685	10.6872	10.2671
NM_001126105;NM_001126106;NM_003982;NP_001119577;NP_001119578;NP_003973	SLC7A7	5.79686e-07	3.21689e-05	1.10071	6.87268	6.74302	7.80268	8.01444
NM_182488;NP_872294	USP12	3.93779e-07	2.30024e-05	1.11702	8.01828	7.43105	8.80121	8.88216
NM_002609;NP_002600	PDGFRB	2.92586e-07	1.76726e-05	1.1294	11.43	11.2477	12.4492	12.4874
NM_001134223;NM_022832;NP_001127695;NP_073743	USP46	1.60396e-07	1.01004e-05	1.15408	8.02298	7.70808	9.12264	8.91658
NM_003076;NM_139071;NP_003067;NP_620710	SMARCD1	1.06368e-07	7.10108e-06	1.17066	7.98017	8.24804	9.19289	9.37664
NM_003778;NM_212543;NP_003769;NP_997708	B4GALT4	9.44144e-08	6.40818e-06	1.17543	6.50261	6.0857	7.46538	7.4738
NM_012329;NP_036461	MMD	5.8083e-08	4.09301e-06	1.19469	8.14591	7.80439	9.27289	9.0668
NM_001002257;NM_182551;NP_001002257;NP_872357	LCLAT1	5.13175e-08	3.733e-06	1.19955	7.86058	7.58992	8.8386	9.011
NM_001031730;NM_130783;NP_001026900;NP_570139	TSPAN18	3.71791e-08	2.79757e-06	1.21212	7.72288	8.12883	8.95295	9.323
NM_153713;NP_714924	LIX1L	2.90452e-08	2.24255e-06	1.22167	8.3162	8.3102	9.55134	9.5184
NM_000189;NP_000180	HK2	4.68047e-09	4.2406e-07	1.29017	8.09969	7.81961	9.0944	9.40525
NM_001098272;NM_002130;NP_001091742;NP_002121	HMGCS1	4.44769e-09	4.10075e-07	1.29204	7.9124	7.60554	9.11419	8.98782
NM_000948;NM_001163558;NP_000939;NP_001157030	PRL	1.1189e-09	1.14192e-07	1.34156	6.60399	6.72294	8.01989	7.99015
NM_004265;NP_004256	FADS2	1.00095e-09	1.03343e-07	1.34548	9.60781	9.62249	10.8421	11.0792
NM_020405;NP_065138	PLXDC1	2.09587e-10	2.41678e-08	1.39941	7.38041	7.5658	8.69677	9.04826
NM_014920;NM_016513;NP_055735;NP_057597	ICK	1.0578e-10	1.26922e-08	1.42238	8.31704	8.19457	9.73535	9.62102
NM_017423;NP_059119	GALNT7	3.04418e-11	4.29035e-09	1.46334	6.96773	6.78871	8.49639	8.18673
NM_001118887;NM_001118888;NM_001147;NP_001112359;NP_001112360;NP_001138	ANGPT2	1.36328e-12	2.63143e-10	1.56097	6.06945	6.31359	7.63829	7.86669
NM_005063;NP_005054	SCD	7.4759e-20	5.53154e-17	2.00867	10.0655	9.96762	12.0908	11.9596
